# Supplementary material for: The AhR-Ovol1-Id1 regulatory axis in keratinocytes promotes epidermal and immune homeostasis in atopic dermatitis-like skin inflammation
Source: Cell Mol Immunol. 2025 Feb 13;22(3):300–15. doi: 10.1038/s41423-025-01264-z (PMC11868582; doi:10.1038/s41423-025-01264-z)
Supplement: Supplementary file 4 — Supplemental Tables [file 41423_2025_1264_MOESM4_ESM.xlsx]

## Sheet: Table S1
Table S1. List of the differentially expressed genes in NHEKs treated with siNC+FICZ versus siNC+DMSO.
Gene id	MeanTPM (NF)	MeanTPM (ND)	log2FoldChange	pValue	qValue	result	GeneName	GeneDescription	GO	KEGG	KOG
ENSG00000138867	8.85413	35.084	-1.98639	3.07645e-46	2.79873e-42	down	GUCD1	guanylyl cyclase domain containing 1 [Source:HGNC Symbol;Acc:HGNC:14237]	GO:0005515	-	KOG4621-Uncharacterized conserved protein[S]
ENSG00000146535	4.73176	29.0087	-2.61604	3.9614e-46	2.79873e-42	down	GNA12	G protein subunit alpha 12 [Source:HGNC Symbol;Acc:HGNC:4380]	GO:0031526;GO:0042733;GO:0042493;GO:0035556;GO:0032434;GO:0032006;GO:0030154;GO:0010762;GO:0008360;GO:0007266;GO:0001701;GO:0031752;GO:0031683;GO:0019001;GO:0001664;GO:0003924;GO:0007165;GO:0004871;GO:0005886;GO:0005525;GO:0007186;GO:0000166;GO:0046872;GO:0007264;GO:0016020;GO:0005737;GO:0005925;GO:0005515;GO:0007188;GO:0005834;GO:0016328;GO:0007596;GO:0030168	K04346-ko04010 MAPK signaling pathway;ko04072 Phospholipase D signaling pathway;ko04071 Sphingolipid signaling pathway;ko04022 cGMP - PKG signaling pathway;ko04810 Regulation of actin cytoskeleton;ko04270 Vascular smooth muscle contraction;ko04730 Long-term depression;ko05200 Pathways in cancer	KOG0082-G-protein alpha subunit (small G protein superfamily)[DT]
ENSG00000140465	308.293	44.9377	2.7783	3.81116e-44	1.79506e-40	up	CYP1A1	cytochrome P450 family 1 subfamily A member 1 [Source:HGNC Symbol;Acc:HGNC:2595]	GO:0005739;GO:0043231;GO:0005737;GO:1900087;GO:0071280;GO:0070365;GO:0060137;GO:0055093;GO:0050665;GO:0048565;GO:0046677;GO:0046685;GO:0046483;GO:0043010;GO:0042904;GO:0042493;GO:0035902;GO:0033189;GO:0032496;GO:0032502;GO:0032094;GO:0019341;GO:0018894;GO:0017143;GO:0014070;GO:0010041;GO:0010033;GO:0009804;GO:0009812;GO:0009636;GO:0009624;GO:0009635;GO:0009615;GO:0009611;GO:0009404;GO:0009308;GO:…	K07408-ko00140 Steroid hormone biosynthesis;ko00380 Tryptophan metabolism;ko00830 Retinol metabolism;ko00980 Metabolism of xenobiotics by cytochrome P450;ko04913 Ovarian Steroidogenesis;ko05204 Chemical carcinogenesis	KOG0156-Cytochrome P450 CYP2 subfamily[Q]
ENSG00000188735	15.5713	4.75503	1.71136	1.75941e-36	6.21512e-33	up	TMEM120B	transmembrane protein 120B [Source:HGNC Symbol;Acc:HGNC:32008]	GO:0005515;GO:0016021;GO:0016020;GO:0005634;GO:0003674;GO:0008150;GO:0005575;GO:0045444;GO:0051291;GO:0005637	-	KOG4758-Predicted membrane protein[R]
ENSG00000143520	11.1645	2.90775	1.94095	1.88586e-35	5.32944e-32	up	FLG2	filaggrin family member 2 [Source:HGNC Symbol;Acc:HGNC:33276]	GO:0005198;GO:0005509;GO:0046872;GO:0005737;GO:0005634;GO:0005576;GO:0046914;GO:0070062;GO:0043312;GO:1904724;GO:0061436	-	-
ENSG00000170426	31.1576	4.32905	2.84746	5.04996e-29	1.18927e-25	up	SDR9C7	short chain dehydrogenase/reductase family 9C member 7 [Source:HGNC Symbol;Acc:HGNC:29958]	GO:0055114;GO:0016491;GO:0005829;GO:0005730;GO:0005737;GO:0004745	-	KOG1610-Corticosteroid 11-beta-dehydrogenase and related short chain-type dehydrogenases[QR]
ENSG00000138061	26.0227	2.4034	3.43662	1.08658e-27	2.19334e-24	up	CYP1B1	cytochrome P450 family 1 subfamily B member 1 [Source:HGNC Symbol;Acc:HGNC:2597]	GO:0005739;GO:2000377;GO:0071603;GO:0070301;GO:0061304;GO:0061298;GO:0048514;GO:0046466;GO:0046427;GO:0045766;GO:0043542;GO:0043065;GO:0042574;GO:0042572;GO:0033629;GO:0032088;GO:0030336;GO:0030199;GO:0019369;GO:0010575;GO:0009636;GO:0009404;GO:0008631;GO:0008285;GO:0008210;GO:0007155;GO:0006809;GO:0006725;GO:0002930;GO:0001525;GO:0016712;GO:0004497;GO:0016705;GO:0005506;GO:0043231;GO:0005789;GO:…	K07410-ko00140 Steroid hormone biosynthesis;ko00380 Tryptophan metabolism;ko00980 Metabolism of xenobiotics by cytochrome P450;ko04913 Ovarian Steroidogenesis;ko05206 MicroRNAs in cancer;ko05204 Chemical carcinogenesis	KOG0156-Cytochrome P450 CYP2 subfamily[Q]
ENSG00000215853	34.1469	3.75737	3.18396	1.87219e-25	3.30676e-22	up	RPTN	repetin [Source:HGNC Symbol;Acc:HGNC:26809]	GO:0005576;GO:0005509;GO:0046872;GO:0005578;GO:0046914;GO:0005829;GO:0070268;GO:0001533	-	-
ENSG00000197191	103.722	34.4452	1.59035	5.70328e-23	8.95414e-20	up	CYSRT1	cysteine rich tail 1 [Source:HGNC Symbol;Acc:HGNC:30529]	GO:0005515	-	-
ENSG00000203783	258.728	80.1381	1.69088	7.19867e-22	1.01717e-18	up	PRR9	proline rich 9 [Source:HGNC Symbol;Acc:HGNC:32057]	GO:0005737;GO:0005198;GO:0018149;GO:0030216;GO:0001533	-	-
ENSG00000159871	484.832	150.043	1.69211	6.99117e-21	8.98048e-18	up	LYPD5	LY6/PLAUR domain containing 5 [Source:HGNC Symbol;Acc:HGNC:26397]	GO:0005886;GO:0016020;GO:0031225;GO:0005576;GO:0006501;GO:0043236;GO:0007160	-	-
ENSG00000159337	11.6908	1.38452	3.07791	9.67393e-21	1.13911e-17	up	PLA2G4D	phospholipase A2 group IVD [Source:HGNC Symbol;Acc:HGNC:30038]	GO:0005737;GO:0004623;GO:0005829;GO:0016042;GO:0009395;GO:0008152;GO:0006629;GO:0004620;GO:0016787;GO:0046872;GO:0016020;GO:0030659;GO:0031410;GO:0006654;GO:0036148;GO:0036149;GO:0036150;GO:0036151;GO:0036152;GO:0004622;GO:0008970;GO:0006644	K16342-ko00564 Glycerophospholipid metabolism;ko00565 Ether lipid metabolism;ko00590 Arachidonic acid metabolism;ko00591 Linoleic acid metabolism;ko00592 alpha-Linolenic acid metabolism;ko04014 Ras signaling pathway;ko04010 MAPK signaling pathway;ko04370 VEGF signaling pathway;ko04072 Phospholipase D signaling pathway;ko04611 Platelet activation;ko04664 Fc epsilon RI signaling pathway;ko04912 GnR…	KOG1028-Ca2+-dependent phospholipid-binding protein Synaptotagmin, required for synaptic vesicle and secretory granule exocytosis[TU]
ENSG00000257390	7.66882	0.169338	5.50103	4.11164e-20	4.46904e-17	up	AC023055.1	-	GO:0005515;GO:0016607;GO:0000932	-	-
ENSG00000234616	1.78108	5.36255	-1.59016	4.79566e-20	4.84019e-17	down	JRK	Jrk helix-turn-helix protein [Source:HGNC Symbol;Acc:HGNC:6199]	GO:0030529;GO:0005737;GO:0005634;GO:0003729;GO:0003677;GO:0003676	-	-
ENSG00000244617	27.2455	8.06812	1.75571	1.00362e-19	9.45414e-17	up	ASPRV1	aspartic peptidase, retroviral-like 1 [Source:HGNC Symbol;Acc:HGNC:26321]	GO:0043588;GO:0016485;GO:0004190;GO:0006508;GO:0008233;GO:0016787;GO:0016021;GO:0016020	-	-
ENSG00000196611	20.7827	4.36675	2.25075	1.20929e-18	1.06795e-15	up	MMP1	matrix metallopeptidase 1 [Source:HGNC Symbol;Acc:HGNC:7155]	GO:0005576;GO:0006508;GO:0008233;GO:0005509;GO:0016787;GO:0046872;GO:0008270;GO:0005578;GO:0004222;GO:0008237;GO:0031012;GO:0004252;GO:0050900;GO:0044267;GO:0032461;GO:0030574;GO:0016032;GO:0022617;GO:0004175	K01388-ko03320 PPAR signaling pathway;ko05200 Pathways in cancer;ko05219 Bladder cancer;ko05323 Rheumatoid arthritis	KOG1565-Gelatinase A and related matrix metalloproteases[OW]
ENSG00000125538	938.672	373.984	1.32764	4.14862e-18	3.44823e-15	up	IL1B	interleukin 1 beta [Source:HGNC Symbol;Acc:HGNC:5992]	GO:0006955;GO:0005576;GO:0006954;GO:0005149;GO:0031982;GO:0030141;GO:0005615;GO:2000778;GO:0097192;GO:0070164;GO:0050999;GO:0050996;GO:0050900;GO:0050691;GO:0046627;GO:0046330;GO:0045944;GO:0045833;GO:0045766;GO:0045410;GO:0045080;GO:0043407;GO:0043123;GO:0035234;GO:0033198;GO:0032755;GO:0032611;GO:0032496;GO:0032308;GO:0031622;GO:0030593;GO:0010829;GO:0010628;GO:0010575;GO:0009743;GO:0005125;GO:…	K04519-ko04010 MAPK signaling pathway;ko04064 NF-kappa B signaling pathway;ko04668 TNF signaling pathway;ko04060 Cytokine-cytokine receptor interaction;ko04640 Hematopoietic cell lineage;ko04620 Toll-like receptor signaling pathway;ko04621 NOD-like receptor signaling pathway;ko04623 Cytosolic DNA-sensing pathway;ko04750 Inflammatory mediator regulation of TRP channels;ko04380 Osteoclast different…	-
ENSG00000047932	10.3941	24.4676	-1.23511	7.32573e-17	5.71733e-14	down	GOPC	golgi associated PDZ and coiled-coil motif containing [Source:HGNC Symbol;Acc:HGNC:17643]	GO:0005515;GO:0005886;GO:0005794;GO:0015031;GO:0016020;GO:0005737;GO:0006810;GO:0000139;GO:0030054;GO:0045202;GO:0045211;GO:0030425;GO:0042995;GO:0044325;GO:0010360;GO:0014069;GO:0043234;GO:0006888;GO:0030140;GO:0005765;GO:2000009;GO:0051260;GO:0006893;GO:0030660;GO:0045176;GO:0043004	-	-
ENSG00000091527	72.5052	127.366	-0.812819	7.68785e-17	5.71733e-14	down	CDV3	CDV3 homolog [Source:HGNC Symbol;Acc:HGNC:26928]	GO:0005737;GO:0003674;GO:0008283	-	-
ENSG00000142623	10.1127	2.85123	1.82651	2.4538e-16	1.73361e-13	up	PADI1	peptidyl arginine deiminase 1 [Source:HGNC Symbol;Acc:HGNC:18367]	GO:0005509;GO:0016787;GO:0005654;GO:0005829;GO:0005737;GO:0004668;GO:0018101;GO:0005634;GO:0070062;GO:0006325;GO:0036414	-	-
ENSG00000183018	35.5067	14.5024	1.2918	5.39901e-16	3.3196e-13	up	SPNS2	sphingolipid transporter 2 [Source:HGNC Symbol;Acc:HGNC:26992]	GO:0072676;GO:0060348;GO:0048535;GO:0048073;GO:0043029;GO:0006665;GO:0003376;GO:0002920;GO:0002260;GO:0001782;GO:0046624;GO:0055085;GO:0016021;GO:0016020;GO:0006810;GO:0006869;GO:0005765;GO:0031982;GO:0040011	-	KOG1330-Sugar transporter/spinster transmembrane protein[G]
ENSG00000073737	80.6168	11.2553	2.84047	5.40345e-16	3.3196e-13	up	DHRS9	dehydrogenase/reductase 9 [Source:HGNC Symbol;Acc:HGNC:16888]	GO:0043231;GO:0005789;GO:0031090;GO:0005783;GO:0055114;GO:0016491;GO:0016020;GO:0030176;GO:0030855;GO:0004745;GO:0047035;GO:0042572;GO:0004022;GO:0042448;GO:0008209;GO:0016854;GO:0042904;GO:0002138	K11149-ko00830 Retinol metabolism	KOG1610-Corticosteroid 11-beta-dehydrogenase and related short chain-type dehydrogenases[QR]
ENSG00000159111	19.9969	47.558	-1.24991	5.88677e-16	3.46584e-13	down	MRPL10	mitochondrial ribosomal protein L10 [Source:HGNC Symbol;Acc:HGNC:14055]	GO:0005515;GO:0005739;GO:0005840;GO:0005622;GO:0030529;GO:0005654;GO:0006412;GO:0003723;GO:0003735;GO:0042254;GO:0032543;GO:0005743;GO:0070125;GO:0070126;GO:0005762	K02864-ko03010 Ribosome	KOG4241-Mitochondrial ribosomal protein L10[J]
ENSG00000185966	542.186	156.159	1.79577	1.03261e-15	5.83632e-13	up	LCE3E	late cornified envelope 3E [Source:HGNC Symbol;Acc:HGNC:29463]	GO:0005515;GO:0005737;GO:0008544;GO:0031424;GO:0005198;GO:0018149;GO:0030216;GO:0001533	-	-
ENSG00000136688	79.7096	35.7168	1.15815	1.56421e-15	8.50086e-13	up	IL36G	interleukin 36, gamma [Source:HGNC Symbol;Acc:HGNC:15741]	GO:0006955;GO:0005576;GO:0005615;GO:0006954;GO:0005125;GO:0005149;GO:0002376;GO:0045087;GO:0019221;GO:0007267	-	-
ENSG00000188100	160.178	52.2888	1.61511	2.52808e-15	1.32303e-12	up	FAM25A	family with sequence similarity 25 member A [Source:HGNC Symbol;Acc:HGNC:23436]	-	-	-
ENSG00000204539	140.745	46.8926	1.58565	3.67743e-15	1.85579e-12	up	CDSN	corneodesmosin [Source:HGNC Symbol;Acc:HGNC:1802]	GO:0005615;GO:0043589	-	-
ENSG00000170423	95.7488	51.9662	0.881679	3.92884e-14	1.91429e-11	up	KRT78	keratin 78 [Source:HGNC Symbol;Acc:HGNC:28926]	GO:0005882;GO:0005198;GO:0005615;GO:0045095;GO:0005829;GO:0070062;GO:0031424;GO:0070268	-	-
ENSG00000188089	78.435	23.5432	1.73619	6.42343e-14	3.02544e-11	up	PLA2G4E	phospholipase A2 group IVE [Source:HGNC Symbol;Acc:HGNC:24791]	GO:0005737;GO:0004623;GO:0005829;GO:0016042;GO:0009395;GO:0008152;GO:0006629;GO:0004620;GO:0005765;GO:0016787;GO:0046872;GO:0016020;GO:0005764;GO:0036149;GO:0036150;GO:0036151;GO:0036152;GO:0004622;GO:0008970;GO:0006644	-	-
ENSG00000184640	210.599	131.916	0.674877	7.76059e-14	3.53732e-11	up	2023-09-09	septin 9 [Source:HGNC Symbol;Acc:HGNC:7323]	GO:0005515;GO:0015629;GO:0051301;GO:0005525;GO:0000166;GO:0005737;GO:0007049;GO:0048471;GO:0005856;GO:0005874;GO:0045296;GO:0051291;GO:0003924;GO:0001725;GO:0005930;GO:0031105;GO:0097730;GO:1902857	K16938-ko05100 Bacterial invasion of epithelial cells	KOG1547-Septin CDC10 and related P-loop GTPases[DTZ]
ENSG00000159516	504.41	174.418	1.53205	9.36667e-14	4.04174e-11	up	SPRR2G	small proline rich protein 2G [Source:HGNC Symbol;Acc:HGNC:11267]	GO:0005737;GO:0031424;GO:0005829;GO:0001533;GO:0008544;GO:0030216;GO:0070268	-	-
ENSG00000169474	4262.74	2127.73	1.00246	9.43931e-14	4.04174e-11	up	SPRR1A	small proline rich protein 1A [Source:HGNC Symbol;Acc:HGNC:11259]	GO:0001533;GO:0098773;GO:0018149;GO:0030280;GO:0005737;GO:0005515;GO:0031424;GO:0005829;GO:0030674;GO:0005198;GO:0030216;GO:0008544;GO:0070268	-	-
ENSG00000162073	17.5309	39.7474	-1.18096	1.53101e-13	6.3627e-11	down	PAQR4	progestin and adipoQ receptor family member 4 [Source:HGNC Symbol;Acc:HGNC:26386]	GO:0016021;GO:0016020;GO:0004872	-	KOG0748-Predicted membrane proteins, contain hemolysin III domain[RT]
ENSG00000214717	13.9999	28.0418	-1.00217	1.99712e-13	8.06268e-11	down	ZBED1	zinc finger BED-type containing 1 [Source:HGNC Symbol;Acc:HGNC:447]	GO:0005515;GO:0005813;GO:0003677;GO:0031965;GO:0046983;GO:0005654;GO:0046872;GO:0005634;GO:0003676;GO:0042802;GO:0003700;GO:0000977;GO:0006357;GO:0019789;GO:0004803;GO:0000228	-	-
ENSG00000163202	2060.07	653.597	1.65622	6.7479e-13	2.64855e-10	up	LCE3D	late cornified envelope 3D [Source:HGNC Symbol;Acc:HGNC:16615]	GO:0005737;GO:0008544;GO:0031424;GO:0005829;GO:0005198;GO:0018149;GO:0030216;GO:0001533;GO:0070268	-	-
ENSG00000088002	433.645	192.016	1.17528	7.57003e-13	2.89093e-10	up	SULT2B1	sulfotransferase family 2B member 1 [Source:HGNC Symbol;Acc:HGNC:11459]	GO:0050427;GO:0000103;GO:1990239;GO:0050294;GO:0015485;GO:0008146;GO:0003676;GO:0005515;GO:0006629;GO:0043231;GO:0005783;GO:0016740;GO:0005829;GO:0005737;GO:0005634;GO:0008202;GO:0070062;GO:0004027	K01015-ko00140 Steroid hormone biosynthesis	KOG1584-Sulfotransferase[R]
ENSG00000111405	6.76513	1.77948	1.92666	1.90127e-12	7.06972e-10	up	ENDOU	endonuclease, poly(U) specific [Source:HGNC Symbol;Acc:HGNC:14369]	GO:0006955;GO:0005576;GO:0006508;GO:0090305;GO:0005886;GO:0008083;GO:0016787;GO:0046872;GO:0005737;GO:0003723;GO:0016788;GO:0004519;GO:0090502;GO:0005044;GO:0006898;GO:0004518;GO:0008236;GO:0030247;GO:0007565;GO:0005615;GO:0004521;GO:0030145	-	KOG2849-Placental protein 11[R]
ENSG00000119125	23.5081	9.26437	1.34339	2.44822e-12	8.87009e-10	up	GDA	guanine deaminase [Source:HGNC Symbol;Acc:HGNC:4212]	GO:0006147;GO:0008892;GO:0016787;GO:0008270;GO:0016810;GO:0046872;GO:0005829;GO:0070062;GO:0006139;GO:0007399;GO:0005622;GO:0006195	K01487-ko00230 Purine metabolism	KOG3968-Atrazine chlorohydrolase/guanine deaminase[FQ]
ENSG00000103056	12.0177	5.06423	1.24674	4.009e-12	1.41618e-09	up	SMPD3	sphingomyelin phosphodiesterase 3 [Source:HGNC Symbol;Acc:HGNC:14240]	GO:0005794;GO:0000137;GO:0030072;GO:0006684;GO:0002244;GO:0004767;GO:0005886;GO:0006629;GO:0016787;GO:0046872;GO:0016020;GO:0000139;GO:0007275;GO:0007049;GO:0006665;GO:0006687;GO:2000304;GO:0006685;GO:1903543;GO:0016021	K12352-ko00600 Sphingolipid metabolism	-
ENSG00000188505	259.343	130.262	0.993444	4.45817e-12	1.53644e-09	up	NCCRP1	non-specific cytotoxic cell receptor protein 1 homolog (zebrafish) [Source:HGNC Symbol;Acc:HGNC:33739]	GO:0005737;GO:0070062;GO:0008284	-	-
ENSG00000174151	16.3381	5.3903	1.5998	6.02854e-12	2.02817e-09	up	CYB561D1	cytochrome b561 family member D1 [Source:HGNC Symbol;Acc:HGNC:26804]	GO:0055114;GO:0046872;GO:0016021;GO:0016020	-	-
ENSG00000180739	10.8056	23.3856	-1.11384	8.28589e-12	2.72278e-09	down	S1PR5	sphingosine-1-phosphate receptor 5 [Source:HGNC Symbol;Acc:HGNC:14299]	GO:0016021;GO:0045664;GO:0004930;GO:0007165;GO:0004871;GO:0005886;GO:0007186;GO:0016020;GO:0038036;GO:0003376	K04295-ko04071 Sphingolipid signaling pathway;ko04080 Neuroactive ligand-receptor interaction	-
ENSG00000105427	1220.56	363.595	1.74713	8.72201e-12	2.80096e-09	up	CNFN	cornifelin [Source:HGNC Symbol;Acc:HGNC:30183]	GO:0005737;GO:0031424;GO:0070062;GO:0001533	-	-
ENSG00000160360	63.0682	33.4611	0.91443	1.33108e-11	4.1796e-09	up	GPSM1	G protein signaling modulator 1 [Source:HGNC Symbol;Acc:HGNC:17858]	GO:0008277;GO:0050790;GO:0005092;GO:0030695;GO:0005654;GO:0005794;GO:0005886;GO:0005829;GO:0005789;GO:0005783;GO:0016020;GO:0005737;GO:0000139;GO:0007275;GO:0007399;GO:0030154	-	-
ENSG00000169469	7208.16	4491.19	0.682534	2.32436e-11	6.98791e-09	up	SPRR1B	small proline rich protein 1B [Source:HGNC Symbol;Acc:HGNC:11260]	GO:0005737;GO:0018149;GO:0031424;GO:0005829;GO:0070062;GO:0030674;GO:0005198;GO:0030216;GO:0008544;GO:0070268;GO:0001533	-	-
ENSG00000103066	6.83059	12.7962	-0.905637	2.84093e-11	8.36299e-09	down	PLA2G15	phospholipase A2 group XV [Source:HGNC Symbol;Acc:HGNC:17163]	GO:0047499;GO:0005576;GO:0006631;GO:0006629;GO:0016042;GO:0016746;GO:0016787;GO:0016740;GO:0005654;GO:0043231;GO:0016020;GO:0005615;GO:0005764;GO:0008374;GO:0070062;GO:0006650;GO:0004622;GO:0005543;GO:0006672;GO:0006644;GO:0034638;GO:0009062;GO:0046338;GO:0005739;GO:0046470	K06129-ko00564 Glycerophospholipid metabolism;ko04142 Lysosome	KOG2369-Lecithin:cholesterol acyltransferase (LCAT)/Acyl-ceramide synthase[I]
ENSG00000084734	4.99085	0.61458	3.02161	2.97281e-11	8.5726e-09	up	GCKR	glucokinase regulator [Source:HGNC Symbol;Acc:HGNC:4196]	GO:0005829;GO:0005737;GO:0005739;GO:0005654;GO:0005634;GO:0043086;GO:0034504;GO:0033133;GO:0033132;GO:0009750;GO:0001678;GO:0000060;GO:0030246;GO:0019904;GO:0019899;GO:0004857;GO:0016310;GO:0016301;GO:0097367;GO:1901135;GO:0005515;GO:0005975;GO:0010827;GO:0070328;GO:0070095;GO:0046415	-	-
ENSG00000125780	12.9423	2.01994	2.67971	3.43611e-11	9.71045e-09	up	TGM3	transglutaminase 3 [Source:HGNC Symbol;Acc:HGNC:11779]	GO:0003824;GO:0016746;GO:0016740;GO:0046872;GO:0005737;GO:0005509;GO:0003810;GO:0018149;GO:0031424;GO:0031234;GO:0070062;GO:0031069;GO:0006464;GO:0030216;GO:0051262;GO:0043163	-	-
ENSG00000197948	70.907	31.5117	1.17004	3.99641e-11	1.10053e-08	up	FCHSD1	FCH and double SH3 domains 1 [Source:HGNC Symbol;Acc:HGNC:25463]	GO:0031594;GO:0055037;GO:0007274;GO:0030833	-	-
ENSG00000127184	213.478	381.056	-0.835912	4.05006e-11	1.10053e-08	down	COX7C	cytochrome c oxidase subunit 7C [Source:HGNC Symbol;Acc:HGNC:2292]	GO:1902600;GO:0005739;GO:0005743;GO:0016021;GO:0016020;GO:0004129;GO:0006123;GO:0006091;GO:0005751	K02272-ko00190 Oxidative phosphorylation;ko04260 Cardiac muscle contraction;ko05010 Alzheimer's disease;ko05012 Parkinson's disease;ko05016 Huntington's disease;ko04932 Non-alcoholic fatty liver disease (NAFLD)	KOG4527-Cytochrome c oxidase, subunit VIIc/COX8[C]
ENSG00000171621	23.2365	11.4994	1.01483	5.26137e-11	1.4027e-08	up	SPSB1	splA/ryanodine receptor domain and SOCS box containing 1 [Source:HGNC Symbol;Acc:HGNC:30628]	GO:0005515;GO:0035556;GO:0016567;GO:0005622;GO:0005737;GO:0005829;GO:0000209;GO:0004842;GO:0043687	-	KOG3953-SOCS box protein SSB-1, contains SPRY domain[R]
ENSG00000085831	33.8286	14.5697	1.21527	6.72754e-11	1.76037e-08	up	TTC39A	tetratricopeptide repeat domain 39A [Source:HGNC Symbol;Acc:HGNC:18657]	GO:0003674;GO:0008150;GO:0005575	-	KOG3783-Uncharacterized conserved protein[S]
ENSG00000172382	91.3004	34.7375	1.39413	1.04702e-10	2.68989e-08	up	PRSS27	protease, serine 27 [Source:HGNC Symbol;Acc:HGNC:15475]	GO:0005886;GO:0004252;GO:0005576;GO:0006508;GO:0008233;GO:0016787;GO:0008236;GO:0019897;GO:0046658	-	KOG3627-Trypsin[E]
ENSG00000157870	30.1329	19.1334	0.655245	1.07987e-10	2.72475e-08	up	FAM213B	family with sequence similarity 213 member B [Source:HGNC Symbol;Acc:HGNC:28390]	GO:0006633;GO:0006631;GO:0005829;GO:0006629;GO:0005783;GO:0055114;GO:0016491;GO:0005737;GO:0098869;GO:0070062;GO:0001516;GO:0006693;GO:0043209;GO:0047017;GO:0016209;GO:0016616	-	-
ENSG00000169509	1943.25	973.532	0.997171	1.18768e-10	2.9442e-08	up	CRCT1	cysteine rich C-terminal 1 [Source:HGNC Symbol;Acc:HGNC:29875]	GO:0005515	-	-
ENSG00000102265	359.437	220.315	0.706172	1.21072e-10	2.94955e-08	up	TIMP1	TIMP metallopeptidase inhibitor 1 [Source:HGNC Symbol;Acc:HGNC:11820]	GO:0031012;GO:0005615;GO:0005604;GO:0005578;GO:0051216;GO:0043434;GO:0043066;GO:0042060;GO:0034097;GO:0010033;GO:0007568;GO:0001775;GO:0002020;GO:0005581;GO:0005576;GO:0005515;GO:0010951;GO:0008083;GO:0046872;GO:0005125;GO:0030414;GO:0010466;GO:0008191;GO:0070062;GO:0044267;GO:0008284;GO:0002576;GO:0031093;GO:0005788;GO:0022617;GO:2001044;GO:0004857;GO:0043086;GO:0043687;GO:0009725;GO:0051045;GO:…	K16451-ko04066 HIF-1 signaling pathway	KOG4745-Metalloproteinase inhibitor TIMP and related proteins[R]
ENSG00000186806	19.8159	7.90777	1.32532	1.31329e-10	3.14522e-08	up	VSIG10L	V-set and immunoglobulin domain containing 10 like [Source:HGNC Symbol;Acc:HGNC:27111]	GO:0016021;GO:0016020	-	-
ENSG00000137747	25.1147	11.8872	1.07913	1.3733e-10	3.23411e-08	up	TMPRSS13	transmembrane protease, serine 13 [Source:HGNC Symbol;Acc:HGNC:29808]	GO:0004252;GO:0006508;GO:0008233;GO:0016787;GO:0016020;GO:0016021;GO:0005044;GO:0006898;GO:0008236;GO:0072562	-	-
ENSG00000173120	27.0897	49.061	-0.856831	2.44761e-10	5.66963e-08	down	KDM2A	lysine demethylase 2A [Source:HGNC Symbol;Acc:HGNC:13606]	GO:0005515;GO:0016569;GO:0006355;GO:0006351;GO:0003677;GO:0055114;GO:0016491;GO:0046872;GO:0008270;GO:0005634;GO:0051213;GO:0005654;GO:0006303;GO:0032452;GO:0051864;GO:0070544;GO:0032259;GO:0008168	-	KOG1633-F-box protein JEMMA and related proteins with JmjC, PHD, F-box and LRR domains[B]
ENSG00000189051	21.5218	6.81877	1.65821	2.73985e-10	6.24422e-08	up	RNF222	ring finger protein 222 [Source:HGNC Symbol;Acc:HGNC:34517]	GO:0046872;GO:0008270;GO:0016021;GO:0016020;GO:0061630;GO:0016567;GO:0033234;GO:0043161;GO:0033768	-	-
ENSG00000156282	34.9043	4.88685	2.83643	2.9288e-10	6.56887e-08	up	CLDN17	claudin 17 [Source:HGNC Symbol;Acc:HGNC:2038]	GO:0005886;GO:0006811;GO:0005198;GO:0016021;GO:0016020;GO:0006810;GO:0030054;GO:0005254;GO:0006821;GO:0034707;GO:1902476;GO:0005923;GO:0005515;GO:0042802;GO:0016338	K06087-ko04514 Cell adhesion molecules (CAMs);ko04530 Tight junction;ko04670 Leukocyte transendothelial migration;ko05160 Hepatitis C	-
ENSG00000243708	35.1818	10.4053	1.75751	3.39741e-10	7.50084e-08	up	PLA2G4B	phospholipase A2 group IVB [Source:HGNC Symbol;Acc:HGNC:9036]	GO:0005576;GO:0005739;GO:0005829;GO:0016042;GO:0009395;GO:0008152;GO:0006629;GO:0004620;GO:0016787;GO:0046872;GO:0016020;GO:0005737;GO:0005544;GO:0031901;GO:0006954;GO:0004623;GO:0005509;GO:0031966;GO:0005768;GO:0005743;GO:0036498;GO:0019722;GO:0006654;GO:0019369;GO:0036148;GO:0036150;GO:0036151;GO:0036152;GO:0004622;GO:0008970;GO:0047498;GO:0006644;GO:0007567;GO:0046475	K16342-ko00564 Glycerophospholipid metabolism;ko00565 Ether lipid metabolism;ko00590 Arachidonic acid metabolism;ko00591 Linoleic acid metabolism;ko00592 alpha-Linolenic acid metabolism;ko04014 Ras signaling pathway;ko04010 MAPK signaling pathway;ko04370 VEGF signaling pathway;ko04072 Phospholipase D signaling pathway;ko04611 Platelet activation;ko04664 Fc epsilon RI signaling pathway;ko04912 GnR…	KOG1028-Ca2+-dependent phospholipid-binding protein Synaptotagmin, required for synaptic vesicle and secretory granule exocytosis[TU]
ENSG00000112033	157.949	92.4708	0.772388	3.77025e-10	8.19594e-08	up	PPARD	peroxisome proliferator activated receptor delta [Source:HGNC Symbol;Acc:HGNC:9235]	GO:0043401;GO:0030522;GO:0004879;GO:0003707;GO:0005515;GO:0006629;GO:0043565;GO:0003700;GO:0006355;GO:0006351;GO:0003677;GO:0046872;GO:0008270;GO:0005634;GO:0045893;GO:0008203;GO:0008289;GO:0000122;GO:0005654;GO:0008283;GO:0007566;GO:0006006;GO:0006915;GO:0008134;GO:0045892;GO:0000790;GO:0006367;GO:0097190;GO:0008144;GO:0006357;GO:0009062;GO:1902894;GO:0006091;GO:0006635;GO:0001227;GO:0045600;GO:…	K04504-ko04310 Wnt signaling pathway;ko03320 PPAR signaling pathway;ko05200 Pathways in cancer;ko05221 Acute myeloid leukemia	KOG3575-FOG: Hormone receptors[T]
ENSG00000145029	2.9943	7.69895	-1.36244	4.46081e-10	9.55019e-08	down	NICN1	nicolin 1 [Source:HGNC Symbol;Acc:HGNC:18317]	GO:0005654;GO:0005634;GO:0005874	-	-
ENSG00000265107	6.54357	21.1191	-1.6904	4.53496e-10	9.56403e-08	down	GJA5	gap junction protein alpha 5 [Source:HGNC Symbol;Acc:HGNC:4279]	GO:0005886;GO:0055085;GO:0016021;GO:0016020;GO:0005921;GO:0030054;GO:0007154;GO:0005922;GO:0001525;GO:0003151;GO:0048844;GO:0055117;GO:0005887;GO:0060371;GO:0014704;GO:0086064;GO:0086075;GO:0055077;GO:0086020;GO:0086076;GO:0086077;GO:0086078;GO:0086079;GO:0003174;GO:0003193;GO:0003281;GO:0003283;GO:0016264;GO:0086021;GO:0086044;GO:0086053;GO:0086054;GO:0086055;GO:0098904;GO:0098905;GO:0098906;GO:…	-	-
ENSG00000123505	44.2644	83.32	-0.912514	5.9629e-10	1.23905e-07	down	AMD1	adenosylmethionine decarboxylase 1 [Source:HGNC Symbol;Acc:HGNC:457]	GO:0005829;GO:0046500;GO:0008295;GO:0006597;GO:0006595;GO:0019810;GO:0004014;GO:0016831;GO:0016829;GO:0006596;GO:0006557	K01611-ko00270 Cysteine and methionine metabolism;ko00330 Arginine and proline metabolism	KOG0788-S-adenosylmethionine decarboxylase[T]
ENSG00000184254	2794.01	1234.62	1.17827	6.93204e-10	1.41956e-07	up	ALDH1A3	aldehyde dehydrogenase 1 family member A3 [Source:HGNC Symbol;Acc:HGNC:409]	GO:0008152;GO:0055114;GO:0016491;GO:0005829;GO:0005634;GO:0005737;GO:0070384;GO:0060324;GO:0060166;GO:0060013;GO:0050885;GO:0048048;GO:0043584;GO:0043065;GO:0042573;GO:0042472;GO:0031076;GO:0021768;GO:0007626;GO:0002138;GO:0002072;GO:0070324;GO:0070403;GO:0004030;GO:0004029;GO:0042803;GO:0005886;GO:0070062;GO:0051289;GO:0001758;GO:0042572;GO:0042574	K00129-ko00010 Glycolysis / Gluconeogenesis;ko00340 Histidine metabolism;ko00350 Tyrosine metabolism;ko00360 Phenylalanine metabolism;ko00410 beta-Alanine metabolism;ko00980 Metabolism of xenobiotics by cytochrome P450;ko00982 Drug metabolism - cytochrome P450;ko05204 Chemical carcinogenesis	KOG2450-Aldehyde dehydrogenase[C]
ENSG00000114812	33.8283	11.0565	1.61334	7.23657e-10	1.46075e-07	up	VIPR1	vasoactive intestinal peptide receptor 1 [Source:HGNC Symbol;Acc:HGNC:12694]	GO:0007165;GO:0004871;GO:0005515;GO:0005886;GO:0007186;GO:0004930;GO:0016020;GO:0016021;GO:0004888;GO:0004999;GO:0007166;GO:0005887;GO:0006936;GO:0006955;GO:0007268;GO:0007586;GO:0043235;GO:0008284;GO:0007187	K04589-ko04080 Neuroactive ligand-receptor interaction	KOG4564-Adenylate cyclase-coupled calcitonin receptor[T]
ENSG00000143631	43.5839	12.8665	1.76017	9.573e-10	1.90516e-07	up	FLG	filaggrin [Source:HGNC Symbol;Acc:HGNC:3748]	GO:0001533;GO:0098773;GO:0018149;GO:0030280;GO:0005882;GO:0005515;GO:0005198;GO:0005509;GO:0046872;GO:0043231;GO:0005634;GO:0007275;GO:0046914;GO:0005829;GO:0061436;GO:0070268;GO:0030216;GO:0036457	-	-
ENSG00000153292	47.1881	21.5393	1.13145	1.01582e-09	1.99355e-07	up	ADGRF1	adhesion G protein-coupled receptor F1 [Source:HGNC Symbol;Acc:HGNC:18990]	GO:0005576;GO:0007165;GO:0004871;GO:0005886;GO:0007186;GO:0004930;GO:0016020;GO:0016021;GO:0004888;GO:0007166	-	KOG4193-G protein-coupled receptors[T]
ENSG00000179388	14.7053	6.63707	1.14772	1.05327e-09	2.03408e-07	up	EGR3	early growth response 3 [Source:HGNC Symbol;Acc:HGNC:3240]	GO:0045586;GO:0033089;GO:0007422;GO:0007274;GO:0006355;GO:0006351;GO:0003677;GO:0046872;GO:0005634;GO:0003676;GO:0043066;GO:0001938;GO:0003700;GO:0007623;GO:0002042;GO:0035767;GO:0035924;GO:0007517;GO:0044344	K12497-ko05203 Viral carcinogenesis;ko05161 Hepatitis B	KOG1721-FOG: Zn-finger[R]
ENSG00000163209	1284.99	619.719	1.05207	1.06526e-09	2.03408e-07	up	SPRR3	small proline rich protein 3 [Source:HGNC Symbol;Acc:HGNC:11268]	GO:0005737;GO:0005515;GO:0031424;GO:0005829;GO:0070062;GO:0008544;GO:0018149;GO:0030216;GO:0001533;GO:0042060;GO:0005198;GO:0070268	-	-
ENSG00000237330	28.5975	9.45199	1.5972	1.5258e-09	2.87461e-07	up	RNF223	ring finger protein 223 [Source:HGNC Symbol;Acc:HGNC:40020]	GO:0046872;GO:0008270;GO:0016021;GO:0016020	-	-
ENSG00000141510	23.2101	48.5294	-1.06411	1.6988e-09	3.15842e-07	down	TP53	tumor protein p53 [Source:HGNC Symbol;Acc:HGNC:11998]	GO:0006915;GO:0006355;GO:0006351;GO:0003700;GO:0003677;GO:0046872;GO:0005737;GO:0005634;GO:0007049;GO:0044212;GO:0016021;GO:0016020;GO:0051262;GO:0072717;GO:0072332;GO:0072331;GO:0071158;GO:0051289;GO:0042771;GO:0034644;GO:0006978;GO:0006977;GO:0006914;GO:0042826;GO:0001046;GO:0000990;GO:0005622;GO:0045892;GO:0071480;GO:0010628;GO:0000981;GO:0045944;GO:0097718;GO:0000790;GO:0003730;GO:0042802;GO:…	K04451-ko04010 MAPK signaling pathway;ko04310 Wnt signaling pathway;ko04071 Sphingolipid signaling pathway;ko04151 PI3K-Akt signaling pathway;ko04110 Cell cycle;ko04210 Apoptosis;ko04115 p53 signaling pathway;ko04919 Thyroid hormone signaling pathway;ko04722 Neurotrophin signaling pathway;ko04211 Longevity regulating pathway - mammal;ko05200 Pathways in cancer;ko05230 Central carbon metabolism in…	-
ENSG00000203785	1089.79	568.928	0.937733	2.08407e-09	3.82441e-07	up	SPRR2E	small proline rich protein 2E [Source:HGNC Symbol;Acc:HGNC:11265]	GO:0001533;GO:0098773;GO:0018149;GO:0030280;GO:0005737;GO:0005515;GO:0031424;GO:0005829;GO:0008544;GO:0030216;GO:0005198;GO:0070268	-	-
ENSG00000184459	17.4555	7.17308	1.28302	2.61046e-09	4.66909e-07	up	BPIFC	BPI fold containing family C [Source:HGNC Symbol;Acc:HGNC:16503]	GO:0005576;GO:0008289;GO:0005615;GO:0001530;GO:0005543	-	KOG4160-BPI/LBP/CETP family protein[V]
ENSG00000196805	121.68	46.2559	1.39538	3.15375e-09	5.57031e-07	up	SPRR2B	small proline rich protein 2B [Source:HGNC Symbol;Acc:HGNC:11262]	GO:0005737;GO:0031424;GO:0005829;GO:0001533;GO:0005198;GO:0008544;GO:0018149;GO:0030216;GO:0070268	-	-
ENSG00000115602	15.2375	7.58897	1.00565	3.24965e-09	5.66883e-07	up	IL1RL1	interleukin 1 receptor like 1 [Source:HGNC Symbol;Acc:HGNC:5998]	GO:0016020;GO:0009897;GO:0005578;GO:0090197;GO:0050729;GO:0043124;GO:0043032;GO:0032754;GO:0032689;GO:0002826;GO:0002114;GO:0002113;GO:0006955;GO:0005576;GO:0005515;GO:0005886;GO:0007165;GO:0016021;GO:0019221;GO:0004908;GO:0005057;GO:0004896;GO:0038172	-	-
ENSG00000005001	187.246	76.652	1.28854	3.98878e-09	6.87334e-07	up	PRSS22	protease, serine 22 [Source:HGNC Symbol;Acc:HGNC:14368]	GO:0004252;GO:0005576;GO:0006508;GO:0008233;GO:0016787;GO:0008236;GO:0019897;GO:0046658	-	KOG3627-Trypsin[E]
ENSG00000197632	2762.89	1709.58	0.692535	4.98803e-09	8.49167e-07	up	SERPINB2	serpin family B member 2 [Source:HGNC Symbol;Acc:HGNC:8584]	GO:0010951;GO:0004867;GO:0043066;GO:0005615;GO:0005576;GO:0005737;GO:0005886;GO:0030414;GO:0010466;GO:0042730;GO:0042060	K19821-ko04610 Complement and coagulation cascades	KOG2392-Serpin[V]
ENSG00000213859	35.988	20.6765	0.79952	5.06704e-09	8.52348e-07	up	KCTD11	potassium channel tetramerization domain containing 11 [Source:HGNC Symbol;Acc:HGNC:21302]	GO:0005737;GO:0045879;GO:0045666;GO:0042127;GO:0030154;GO:0007406;GO:0007399;GO:0051260;GO:0016567;GO:0016740;GO:0007275;GO:0007049;GO:0042802;GO:0040008	-	KOG2723-Uncharacterized conserved protein, contains BTB/POZ domain[R]
ENSG00000179477	61.7382	16.2268	1.92778	5.1917e-09	8.63044e-07	up	ALOX12B	arachidonate 12-lipoxygenase, 12R type [Source:HGNC Symbol;Acc:HGNC:430]	GO:0061436;GO:0046513;GO:0043651;GO:0019369;GO:0006497;GO:1990136;GO:0004052;GO:0003824;GO:0005515;GO:0005506;GO:0006631;GO:0006629;GO:0046872;GO:0055114;GO:0016491;GO:0005737;GO:0051213;GO:0006665;GO:0016702;GO:0005829;GO:0010628;GO:0019372;GO:0051122;GO:0043410;GO:0070257	K08021-ko00590 Arachidonic acid metabolism;ko04726 Serotonergic synapse	-
ENSG00000151117	68.6191	41.0843	0.740024	6.54783e-09	1.06536e-06	up	TMEM86A	transmembrane protein 86A [Source:HGNC Symbol;Acc:HGNC:26890]	GO:0016021;GO:0016020	-	KOG4804-Predicted membrane protein[R]
ENSG00000086696	15.7507	4.47395	1.8158	6.55957e-09	1.06536e-06	up	HSD17B2	hydroxysteroid 17-beta dehydrogenase 2 [Source:HGNC Symbol;Acc:HGNC:5211]	GO:0001890;GO:0001701;GO:0006629;GO:0055114;GO:0016491;GO:0016021;GO:0016020;GO:0006694;GO:0005789;GO:0004303;GO:0006703;GO:0047035;GO:0032526;GO:0047006	K13368-ko00140 Steroid hormone biosynthesis;ko04913 Ovarian Steroidogenesis	KOG1610-Corticosteroid 11-beta-dehydrogenase and related short chain-type dehydrogenases[QR]
ENSG00000125952	20.0284	39.1953	-0.968636	7.23889e-09	1.16233e-06	down	MAX	MYC associated factor X [Source:HGNC Symbol;Acc:HGNC:6913]	GO:0070888;GO:0032993;GO:0003677;GO:0042803;GO:0005515;GO:0006355;GO:0006351;GO:0046983;GO:0005634;GO:0030425;GO:0042995;GO:0005654;GO:0003713;GO:0006366;GO:0071339;GO:0003700;GO:0000082;GO:0003712;GO:0016605;GO:0005737;GO:0071375;GO:0060041;GO:0051402;GO:0048678;GO:0032868;GO:0010629;GO:0010243;GO:0009267;GO:0006461;GO:0006357;GO:0046982;GO:0043565;GO:0032403;GO:0000983;GO:0000978	K04453-ko04010 MAPK signaling pathway;ko05200 Pathways in cancer;ko05202 Transcriptional misregulation in cancers;ko05222 Small cell lung cancer	KOG2483-Upstream transcription factor 2/L-myc-2 protein[K]
ENSG00000183760	30.5164	9.56981	1.67302	7.53473e-09	1.19624e-06	up	ACP7	acid phosphatase 7, tartrate resistant (putative) [Source:HGNC Symbol;Acc:HGNC:33781]	GO:0016311;GO:0046872;GO:0003993;GO:0005576;GO:0016787	-	KOG1378-Purple acid phosphatase[G]
ENSG00000124102	4276.93	2430.9	0.815086	1.03499e-08	1.62493e-06	up	PI3	peptidase inhibitor 3 [Source:HGNC Symbol;Acc:HGNC:8947]	GO:0001533;GO:0098773;GO:0018149;GO:0030280;GO:0005576;GO:0010951;GO:0030414;GO:0010466;GO:0005829;GO:0070062;GO:0004867;GO:0019730;GO:0005578;GO:0004866;GO:0070268;GO:0007620	-	-
ENSG00000276612	2.67462	0.0001	14.707	1.3137e-08	2.03985e-06	up	FP565260.2	-	GO:0005739	-	-
ENSG00000167914	115.292	57.0572	1.01481	1.32902e-08	2.04121e-06	up	GSDMA	gasdermin A [Source:HGNC Symbol;Acc:HGNC:13311]	GO:0005886;GO:0005829;GO:0016020;GO:0005737;GO:0006915;GO:0048471;GO:0012501	-	-
ENSG00000171954	9.06167	3.00984	1.59009	1.64685e-08	2.50214e-06	up	CYP4F22	cytochrome P450 family 4 subfamily F member 22 [Source:HGNC Symbol;Acc:HGNC:26820]	GO:0016705;GO:0005506;GO:0043231;GO:0005789;GO:0031090;GO:0005783;GO:0055114;GO:0016491;GO:0004497;GO:0046872;GO:0016020;GO:0020037;GO:0006690	-	KOG0157-Cytochrome P450 CYP4/CYP19/CYP26 subfamilies[QI]
ENSG00000186340	42.5378	107.63	-1.33926	2.34795e-08	3.52942e-06	down	THBS2	thrombospondin 2 [Source:HGNC Symbol;Acc:HGNC:11786]	GO:0005615;GO:0005604;GO:0005578;GO:0051965;GO:0016525;GO:0005515;GO:0005576;GO:0007155;GO:0005509;GO:0031012;GO:0008201;GO:0031091	K04659-ko04151 PI3K-Akt signaling pathway;ko04512 ECM-receptor interaction;ko04145 Phagosome;ko04510 Focal adhesion;ko05144 Malaria	-
ENSG00000136695	136.581	68.2225	1.00143	2.94942e-08	4.30698e-06	up	IL36RN	interleukin 36 receptor antagonist [Source:HGNC Symbol;Acc:HGNC:15561]	GO:0006955;GO:0005576;GO:0005515;GO:0005615;GO:0006954;GO:0005125;GO:0005149;GO:0005152;GO:0001960;GO:0002376;GO:0045087;GO:0019732;GO:0032700;GO:1902714;GO:0032715	-	-
ENSG00000179148	53.6259	22.0082	1.28489	2.95667e-08	4.30698e-06	up	ALOXE3	arachidonate lipoxygenase 3 [Source:HGNC Symbol;Acc:HGNC:13743]	GO:0046872;GO:0055114;GO:0016491;GO:0051213;GO:0016702;GO:0005515;GO:0005506;GO:0006631;GO:0006629;GO:0016829;GO:0016853;GO:0005737;GO:0006665;GO:0005829;GO:0045444;GO:0061436;GO:0019369;GO:0019372;GO:0051122;GO:0035357;GO:0043651;GO:0046513;GO:0019233;GO:0051120	-	-
ENSG00000189001	2130.32	1224.77	0.798566	3.05134e-08	4.39954e-06	up	SBSN	suprabasin [Source:HGNC Symbol;Acc:HGNC:24950]	GO:0005576;GO:0003674;GO:0008150;GO:0070062;GO:0031012	-	-
ENSG00000172818	70.3834	35.1176	1.00304	3.22891e-08	4.60854e-06	up	OVOL1	ovo like transcriptional repressor 1 [Source:HGNC Symbol;Acc:HGNC:8525]	GO:0005634;GO:2000647;GO:1901994;GO:0051729;GO:0043588;GO:0008544;GO:0007498;GO:0007283;GO:0001822;GO:0000122;GO:0001078;GO:0000978;GO:0006351;GO:0006355;GO:0003700;GO:0003677;GO:0046872;GO:0003676;GO:0000981	-	KOG3576-Ovo and related transcription factors[K]
ENSG00000184731	50.1774	26.8302	0.903178	4.06035e-08	5.73728e-06	up	FAM110C	family with sequence similarity 110 member C [Source:HGNC Symbol;Acc:HGNC:33340]	GO:0005515;GO:0005737;GO:0005634;GO:0005856;GO:0005874;GO:0000922;GO:0005815;GO:0005938;GO:0030335;GO:0043014;GO:0051897;GO:0060491	-	-
ENSG00000204618	54.4536	22.7015	1.26224	4.39712e-08	6.15162e-06	up	RNF39	ring finger protein 39 [Source:HGNC Symbol;Acc:HGNC:18064]	GO:0046872;GO:0008270;GO:0005737;GO:0008150;GO:0005575	-	KOG2177-Predicted E3 ubiquitin ligase[O]
ENSG00000041982	24.5769	45.9268	-0.902035	4.45322e-08	6.16902e-06	down	TNC	tenascin C [Source:HGNC Symbol;Acc:HGNC:5318]	GO:0031012;GO:0005615;GO:0005614;GO:0005604;GO:0005578;GO:0005576;GO:0071799;GO:0071774;GO:0071305;GO:0071300;GO:0060740;GO:0060739;GO:0060447;GO:0045471;GO:0042475;GO:0042060;GO:0031175;GO:0014012;GO:0010628;GO:0009612;GO:0008284;GO:0007528;GO:0007162;GO:0007155;GO:0016020;GO:0005925;GO:0044267;GO:0042127;GO:0030198;GO:0005788;GO:0001649;GO:0043687;GO:0009611;GO:0045545	K06252-ko04151 PI3K-Akt signaling pathway;ko04512 ECM-receptor interaction;ko04510 Focal adhesion;ko05206 MicroRNAs in cancer	KOG1225-Teneurin-1 and related extracellular matrix proteins, contain EGF-like repeats[TW]
ENSG00000182585	345.699	117.153	1.56112	4.90058e-08	6.72283e-06	up	EPGN	epithelial mitogen [Source:HGNC Symbol;Acc:HGNC:17470]	GO:0050679;GO:0045840;GO:0045741;GO:0000187;GO:0000165;GO:0008083;GO:0005154;GO:0005576;GO:0005622;GO:0016021;GO:0016020;GO:0005615;GO:0008284;GO:0005887;GO:0001525;GO:0043406	-	-
ENSG00000205423	23.097	9.98588	1.20974	5.27989e-08	7.17355e-06	up	CNEP1R1	CTD nuclear envelope phosphatase 1 regulatory subunit 1 [Source:HGNC Symbol;Acc:HGNC:26759]	GO:0005515;GO:0006629;GO:0005829;GO:0016021;GO:0016020;GO:0005737;GO:0005634;GO:0035307;GO:0071595;GO:0031965;GO:0034504;GO:0007077;GO:0005635;GO:0010867	-	-
ENSG00000244094	32.0268	8.32099	1.94445	6.33235e-08	8.52153e-06	up	SPRR2F	small proline rich protein 2F [Source:HGNC Symbol;Acc:HGNC:11266]	GO:0005737;GO:0031424;GO:0005829;GO:0001533;GO:0005198;GO:0008544;GO:0018149;GO:0030216;GO:0070268	-	-
ENSG00000132746	76.3413	36.7392	1.05514	6.93982e-08	9.2509e-06	up	ALDH3B2	aldehyde dehydrogenase 3 family member B2 [Source:HGNC Symbol;Acc:HGNC:411]	GO:0008152;GO:0055114;GO:0016491;GO:0006629;GO:0005811;GO:0030148;GO:0006066;GO:0006068;GO:0004030;GO:0004028	K00129-ko00010 Glycolysis / Gluconeogenesis;ko00340 Histidine metabolism;ko00350 Tyrosine metabolism;ko00360 Phenylalanine metabolism;ko00410 beta-Alanine metabolism;ko00980 Metabolism of xenobiotics by cytochrome P450;ko00982 Drug metabolism - cytochrome P450;ko05204 Chemical carcinogenesis	KOG2456-Aldehyde dehydrogenase[C]
ENSG00000134775	2.96307	6.41694	-1.11479	7.01931e-08	9.26943e-06	down	FHOD3	formin homology 2 domain containing 3 [Source:HGNC Symbol;Acc:HGNC:26178]	GO:0005515;GO:0003779;GO:0007015;GO:0005737;GO:0005856;GO:0030018;GO:0030017;GO:0005865;GO:0055003;GO:0051639;GO:0045214;GO:0030837	-	KOG1925-Rac1 GTPase effector FHOS[TZ]
ENSG00000168970	73.5499	27.3145	1.42906	7.12864e-08	9.29087e-06	up	JMJD7-PLA2G4B	JMJD7-PLA2G4B readthrough [Source:HGNC Symbol;Acc:HGNC:34449]	-	-	-
ENSG00000134955	45.5556	23.8027	0.936505	7.16706e-08	9.29087e-06	up	SLC37A2	solute carrier family 37 member 2 [Source:HGNC Symbol;Acc:HGNC:20644]	GO:0015760;GO:0015297;GO:0005789;GO:0005783;GO:0055085;GO:0005215;GO:0006810;GO:0016021;GO:0016020;GO:0008643;GO:0070062;GO:0030176;GO:0061513;GO:0035435	-	-
ENSG00000159228	55.9223	130.324	-1.2206	7.69778e-08	9.88815e-06	down	CBR1	carbonyl reductase 1 [Source:HGNC Symbol;Acc:HGNC:1548]	GO:0055114;GO:0016491;GO:0005737;GO:0005829;GO:0070062;GO:0030855;GO:1903561;GO:0019371;GO:0016655;GO:0004090;GO:0017144;GO:0047021;GO:0050221;GO:0042373	K00079-ko00590 Arachidonic acid metabolism;ko00980 Metabolism of xenobiotics by cytochrome P450;ko05204 Chemical carcinogenesis	KOG1208-Dehydrogenases with different specificities (related to short-chain alcohol dehydrogenases)[Q]
ENSG00000184148	33.9526	13.7409	1.30505	8.10342e-08	1.03154e-05	up	SPRR4	small proline rich protein 4 [Source:HGNC Symbol;Acc:HGNC:23173]	GO:0005737;GO:0031424;GO:0005938;GO:0005198;GO:0018149;GO:0030216;GO:0001533	-	-
ENSG00000136235	27.8004	48.7688	-0.810852	8.2928e-08	1.04623e-05	down	GPNMB	glycoprotein nmb [Source:HGNC Symbol;Acc:HGNC:4462]	GO:0042470;GO:0005886;GO:0016021;GO:0016020;GO:2000273;GO:0005887;GO:0005515;GO:0008285;GO:1901215;GO:0048018;GO:0030335;GO:0001934;GO:0042130;GO:0007165;GO:0005178;GO:0008201;GO:0042056;GO:0045545;GO:0001818;GO:0007267;GO:0031954;GO:0034103;GO:0045765;GO:0050868;GO:0050918;GO:0070374;GO:2000134;GO:0031410;GO:0032720;GO:0030282;GO:0007155;GO:0001649	-	-
ENSG00000140519	246.502	109.452	1.1713	9.35974e-08	1.17038e-05	up	RHCG	Rh family C glycoprotein [Source:HGNC Symbol;Acc:HGNC:18140]	GO:0016020;GO:0016021;GO:0008519;GO:0015696;GO:0072488;GO:0016324;GO:0005886;GO:0006885;GO:0006810;GO:0031410;GO:0005887;GO:0070062;GO:0016323;GO:0030855;GO:0042592;GO:0015837;GO:0015695;GO:0070634;GO:0030506;GO:0006873	-	KOG3796-Ammonium transporter RHBG[UR]
ENSG00000183578	21.8521	11.4725	0.929592	9.66618e-08	1.1981e-05	up	TNFAIP8L3	TNF alpha induced protein 8 like 3 [Source:HGNC Symbol;Acc:HGNC:20620]	GO:0005886;GO:0005737;GO:0070374;GO:0051897;GO:0048017;GO:0043552;GO:0019216;GO:0015914;GO:0035091;GO:0008526;GO:0016020;GO:0006810;GO:0006869;GO:0005829;GO:0006644	-	-
ENSG00000148154	63.7206	38.6492	0.72132	1.00703e-07	1.23733e-05	up	UGCG	UDP-glucose ceramide glucosyltransferase [Source:HGNC Symbol;Acc:HGNC:12524]	GO:0008120;GO:0016757;GO:0006629;GO:0005794;GO:0016740;GO:0016021;GO:0016020;GO:0000139;GO:0006665;GO:0006687;GO:1903955;GO:0008544;GO:0006688;GO:0006679	K00720-ko00600 Sphingolipid metabolism	KOG2547-Ceramide glucosyltransferase[IM]
ENSG00000172478	55.8117	30.4639	0.873469	1.01657e-07	1.23829e-05	up	C2orf54	chromosome 2 open reading frame 54 [Source:HGNC Symbol;Acc:HGNC:26216]	-	-	-
ENSG00000124429	73.0431	41.0835	0.830191	1.10255e-07	1.33154e-05	up	POF1B	premature ovarian failure, 1B [Source:HGNC Symbol;Acc:HGNC:13711]	GO:0003779;GO:0030054;GO:0005923;GO:0030057	-	-
ENSG00000117114	36.678	24.0696	0.607702	1.35433e-07	1.60813e-05	up	ADGRL2	adhesion G protein-coupled receptor L2 [Source:HGNC Symbol;Acc:HGNC:18582]	GO:0007165;GO:0004871;GO:0030246;GO:0007186;GO:0004930;GO:0016020;GO:0016021;GO:0004888;GO:0007166;GO:0016524	-	KOG3545-Olfactomedin and related extracellular matrix glycoproteins[W]
ENSG00000138678	26.9338	9.09031	1.56701	1.57181e-07	1.8508e-05	up	GPAT3	glycerol-3-phosphate acyltransferase 3 [Source:HGNC Symbol;Acc:HGNC:28157]	GO:0008654;GO:0008152;GO:0006629;GO:0016746;GO:0005789;GO:0005783;GO:0016740;GO:0016021;GO:0016020;GO:0003841;GO:0016024;GO:0006654;GO:0032006;GO:0019432;GO:0004366	K13506-ko00561 Glycerolipid metabolism;ko00564 Glycerophospholipid metabolism	KOG2898-Predicted phosphate acyltransferase, contains PlsC domain[I]
ENSG00000179409	24.9536	40.3804	-0.694409	1.59761e-07	1.86564e-05	down	GEMIN4	gem nuclear organelle associated protein 4 [Source:HGNC Symbol;Acc:HGNC:15717]	GO:0016604;GO:0005515;GO:0005829;GO:0016020;GO:0005737;GO:0005634;GO:0008380;GO:0006397;GO:0006364;GO:0005730;GO:0000387;GO:0070062;GO:0005654;GO:0032797;GO:0051170;GO:0034719;GO:0097504;GO:0030532	K13132-ko03013 RNA transport	-
ENSG00000139725	45.0891	28.1019	0.682109	1.74356e-07	2.01939e-05	up	RHOF	ras homolog family member F, filopodia associated [Source:HGNC Symbol;Acc:HGNC:15703]	GO:0003924;GO:0005886;GO:0005525;GO:0005622;GO:0000166;GO:0007264;GO:0016020;GO:0005737;GO:0005856;GO:0005829;GO:0070062;GO:0051056;GO:0043312;GO:0030667;GO:0007015	-	KOG0393-Ras-related small GTPase, Rho type[R]
ENSG00000103089	6.54966	1.93815	1.75674	2.04508e-07	2.34935e-05	up	FA2H	fatty acid 2-hydroxylase [Source:HGNC Symbol;Acc:HGNC:21197]	GO:0005783;GO:0042634;GO:0042127;GO:0032287;GO:0032286;GO:0030258;GO:0006631;GO:0001949;GO:0080132;GO:0005506;GO:0006633;GO:0006629;GO:0043231;GO:0005789;GO:0031090;GO:0055114;GO:0016491;GO:0046872;GO:0016021;GO:0016020;GO:0020037;GO:0008610;GO:0030148	-	KOG0539-Sphingolipid fatty acid hydroxylase[I]
ENSG00000126709	310.435	171.001	0.860282	2.38962e-07	2.71391e-05	up	IFI6	interferon alpha inducible protein 6 [Source:HGNC Symbol;Acc:HGNC:4054]	GO:0016021;GO:0016020;GO:0005886;GO:0005515;GO:0006955;GO:0005739;GO:2001240;GO:0060337;GO:0001836;GO:0043154;GO:0051902	-	-
ENSG00000137193	119.755	66.9805	0.838278	2.40084e-07	2.71391e-05	up	PIM1	Pim-1 proto-oncogene, serine/threonine kinase [Source:HGNC Symbol;Acc:HGNC:8986]	GO:0030212;GO:1905062;GO:0005515;GO:0005886;GO:0016310;GO:0016301;GO:0016740;GO:0005829;GO:0005730;GO:0043066;GO:0006468;GO:0005524;GO:0004674;GO:0000166;GO:0004672;GO:0046872;GO:0016020;GO:0005737;GO:0005634;GO:0006915;GO:0007049;GO:0005654;GO:0008283;GO:0007275;GO:0008134;GO:0043433;GO:0046777;GO:0043024;GO:0007346;GO:0060045;GO:0030145;GO:0070561	-	KOG0583-Serine/threonine protein kinase[T]
ENSG00000155090	45.426	75.3841	-0.730742	2.73623e-07	3.06849e-05	down	KLF10	Kruppel like factor 10 [Source:HGNC Symbol;Acc:HGNC:11810]	GO:0005634;GO:1901653;GO:0045892;GO:0045672;GO:0042752;GO:0035019;GO:0030282;GO:0009267;GO:0007623;GO:0006355;GO:0001046;GO:0048511;GO:0005515;GO:0006351;GO:0003677;GO:0046872;GO:0003676;GO:0007267;GO:0003700;GO:0007179;GO:0001501;GO:0008283;GO:0008285;GO:0000122	-	KOG1721-FOG: Zn-finger[R]
ENSG00000101825	0.53215	1.61259	-1.59947	2.94988e-07	3.28203e-05	down	MXRA5	matrix remodeling associated 5 [Source:HGNC Symbol;Acc:HGNC:7539]	GO:0005576;GO:0003674;GO:0008150;GO:0070062	-	KOG0619-FOG: Leucine rich repeat[R]
ENSG00000134755	125.951	70.8888	0.829231	3.1153e-07	3.439e-05	up	DSC2	desmocollin 2 [Source:HGNC Symbol;Acc:HGNC:3036]	GO:0030057;GO:0005913;GO:0009267;GO:0005886;GO:0007156;GO:0007155;GO:0005509;GO:0046872;GO:0016020;GO:0016021;GO:0030054;GO:0031410;GO:0005515;GO:0070062;GO:0031424;GO:0086091;GO:0070268;GO:0001533;GO:0014704;GO:0086083;GO:0086073;GO:0098911;GO:0086042	K07601-ko05412 Arrhythmogenic right ventricular cardiomyopathy (ARVC)	KOG3594-FOG: Cadherin repeats[S]
ENSG00000270168	8.98944	2.81944	1.67282	4.16315e-07	4.56011e-05	up	AC004233.2	-	-	-	-
ENSG00000173706	8.17624	15.1151	-0.886481	4.55402e-07	4.94986e-05	down	HEG1	heart development protein with EGF like domains 1 [Source:HGNC Symbol;Acc:HGNC:29227]	GO:0009986;GO:0009897;GO:0005911;GO:0090271;GO:0060039;GO:0055017;GO:0050878;GO:0048845;GO:0045216;GO:0035264;GO:0030324;GO:0009791;GO:0007507;GO:0003281;GO:0003222;GO:0003209;GO:0003017;GO:0001945;GO:0001944;GO:0001886;GO:0001885;GO:0001701;GO:0001570;GO:0005576;GO:0005515;GO:0005886;GO:0005509;GO:0016021;GO:0016020;GO:0007275;GO:0030054;GO:0007043	-	-
ENSG00000185112	15.7299	7.29825	1.10789	4.74096e-07	5.11372e-05	up	FAM43A	family with sequence similarity 43 member A [Source:HGNC Symbol;Acc:HGNC:26888]	-	-	KOG4448-Uncharacterized conserved protein, contains phosphotyrosine interaction (PI) domain[S]
ENSG00000168140	15.8936	6.26996	1.34192	5.40533e-07	5.78616e-05	up	VASN	vasorin [Source:HGNC Symbol;Acc:HGNC:18517]	GO:0005886;GO:0005739;GO:0071461;GO:0071456;GO:0005576;GO:0005515;GO:0005765;GO:0016021;GO:0016020;GO:0005615;GO:0045296;GO:0070062;GO:0009986;GO:0010719;GO:0030512;GO:0050431	-	KOG0619-FOG: Leucine rich repeat[R]
ENSG00000143882	76.2311	31.4569	1.277	5.65659e-07	6.0096e-05	up	ATP6V1C2	ATPase H+ transporting V1 subunit C2 [Source:HGNC Symbol;Acc:HGNC:18264]	GO:0008553;GO:0006811;GO:0005765;GO:0006810;GO:0015078;GO:0015991;GO:0015992;GO:0033180;GO:0005829;GO:0070062;GO:0034220;GO:0008286;GO:0016241;GO:0033572;GO:0090383;GO:0046983;GO:0030177;GO:0000221;GO:0046961	K02148-ko00190 Oxidative phosphorylation;ko04150 mTOR signaling pathway;ko04145 Phagosome;ko04966 Collecting duct acid secretion;ko04721 Synaptic vesicle cycle;ko05323 Rheumatoid arthritis;ko05110 Vibrio cholerae infection;ko05120 Epithelial cell signaling in Helicobacter pylori infection	KOG2909-Vacuolar H+-ATPase V1 sector, subunit C[C]
ENSG00000120457	4.11463	10.2885	-1.3222	6.22074e-07	6.51104e-05	down	KCNJ5	potassium voltage-gated channel subfamily J member 5 [Source:HGNC Symbol;Acc:HGNC:6266]	GO:0030315;GO:0009897;GO:0005242;GO:0034765;GO:0006813;GO:0006811;GO:0005244;GO:0016020;GO:0016021;GO:0006810;GO:0005886;GO:0005515;GO:0008076;GO:0086091;GO:0010107;GO:1990573;GO:1902282;GO:0086089;GO:0098914;GO:0015467;GO:0098915;GO:0099625	K04999-ko04915 Estrogen signaling pathway;ko04921 Oxytocin signaling pathway;ko04728 Dopaminergic synapse;ko04726 Serotonergic synapse;ko04723 Retrograde endocannabinoid signaling;ko04713 Circadian entrainment;ko05032 Morphine addiction	KOG3827-Inward rectifier K+ channel[P]
ENSG00000115226	54.8579	33.0574	0.730726	6.28899e-07	6.53408e-05	up	FNDC4	fibronectin type III domain containing 4 [Source:HGNC Symbol;Acc:HGNC:20239]	GO:0005886;GO:0005783;GO:0016021;GO:0016020	-	-
ENSG00000143797	50.0412	31.6249	0.662057	6.78112e-07	6.99395e-05	up	MBOAT2	membrane bound O-acyltransferase domain containing 2 [Source:HGNC Symbol;Acc:HGNC:25193]	GO:0008654;GO:0006629;GO:0016746;GO:0016740;GO:0016021;GO:0016020;GO:0003841;GO:0005789;GO:0006644;GO:0036151;GO:0036152;GO:0047144	K13517-ko00561 Glycerolipid metabolism;ko00564 Glycerophospholipid metabolism	KOG2704-Predicted membrane protein[S]
ENSG00000110675	3.56894	0.685086	2.38114	8.73587e-07	8.88042e-05	up	ELMOD1	ELMO domain containing 1 [Source:HGNC Symbol;Acc:HGNC:25334]	GO:0005096;GO:0005654;GO:0005829;GO:0043547;GO:1903955;GO:0031647	-	KOG2998-Uncharacterized conserved protein[S]
ENSG00000102886	54.5657	24.1486	1.17606	9.78786e-07	9.87874e-05	up	GDPD3	glycerophosphodiester phosphodiesterase domain containing 3 [Source:HGNC Symbol;Acc:HGNC:28638]	GO:0006629;GO:0016787;GO:0046872;GO:0016021;GO:0016020;GO:0008081;GO:0070062	-	KOG2258-Glycerophosphoryl diester phosphodiesterase[C]
ENSG00000151715	143.782	61.7605	1.21913	1.03719e-06	0.000103939	up	TMEM45B	transmembrane protein 45B [Source:HGNC Symbol;Acc:HGNC:25194]	GO:0016021;GO:0016020	-	-
ENSG00000152766	35.8831	16.1576	1.15109	1.08113e-06	0.00010758	up	ANKRD22	ankyrin repeat domain 22 [Source:HGNC Symbol;Acc:HGNC:28321]	-	-	KOG0504-FOG: Ankyrin repeat[R]
ENSG00000241794	2116.05	1006.04	1.07269	1.09232e-06	0.000107934	up	SPRR2A	small proline rich protein 2A [Source:HGNC Symbol;Acc:HGNC:11261]	GO:0005515;GO:0005737;GO:0031424;GO:0005829;GO:0001533;GO:0005198;GO:0008544;GO:0018149;GO:0030216;GO:0070268	-	-
ENSG00000277971	5.63139	0.512074	3.45907	1.10584e-06	0.00010851	up	AC007731.5	-	GO:0051301;GO:0016567;GO:0031463	-	-
ENSG00000108417	3.4388	0.617262	2.47795	1.18027e-06	0.000114227	up	KRT37	keratin 37 [Source:HGNC Symbol;Acc:HGNC:6455]	GO:0005882;GO:0005198;GO:0005829;GO:0070062;GO:0031424;GO:0070268	-	-
ENSG00000104055	2.70937	0.674697	2.00564	1.22436e-06	0.000117688	up	TGM5	transglutaminase 5 [Source:HGNC Symbol;Acc:HGNC:11781]	GO:0016746;GO:0016740;GO:0046872;GO:0005737;GO:0005886;GO:0003810;GO:0018149;GO:0006464;GO:0008544;GO:0070268	-	-
ENSG00000119335	470.932	281.654	0.741595	1.25592e-06	0.000119906	up	SET	SET nuclear proto-oncogene [Source:HGNC Symbol;Acc:HGNC:10760]	GO:0043086;GO:0005811;GO:0005515;GO:0050790;GO:0005829;GO:0006334;GO:0003677;GO:0005783;GO:0005654;GO:0005737;GO:0005634;GO:0048471;GO:0043488;GO:0016032;GO:0042393;GO:0045892;GO:0043234;GO:0006913;GO:0019888;GO:0006260;GO:0006337;GO:0043524;GO:0004864;GO:0035067	-	KOG1508-DNA replication factor/protein phosphatase inhibitor SET/SPR-2[L]
ENSG00000010017	85.5605	52.5024	0.704561	1.29764e-06	0.000123058	up	RANBP9	RAN binding protein 9 [Source:HGNC Symbol;Acc:HGNC:13727]	GO:0005515;GO:0043547;GO:0005886;GO:0016020;GO:0005737;GO:0005634;GO:0005829;GO:0000165;GO:0019899;GO:0007411;GO:0006461;GO:0008536;GO:0005875;GO:0005088;GO:0007020;GO:0070373	-	KOG1477-SPRY domain-containing proteins[R]
ENSG00000175121	303.946	135.272	1.16795	1.32227e-06	0.000124558	up	WFDC5	WAP four-disulfide core domain 5 [Source:HGNC Symbol;Acc:HGNC:20477]	GO:0005576;GO:0010951;GO:0030414;GO:0010466;GO:0004867	-	-
ENSG00000137877	2.21707	0.75786	1.54865	1.39091e-06	0.000130156	up	SPTBN5	spectrin beta, non-erythrocytic 5 [Source:HGNC Symbol;Acc:HGNC:15680]	GO:0043547;GO:0051693;GO:0003779;GO:0016020;GO:0005737;GO:0005856;GO:0005829;GO:0070062;GO:0000165;GO:0007411;GO:0006888;GO:0005088;GO:0030036;GO:0030507;GO:0051260;GO:0008091;GO:0032391;GO:0007041;GO:0043621;GO:0007030;GO:0019894;GO:0032029;GO:0034452;GO:0045505;GO:0097381	-	KOG0035-Ca2+-binding actin-bundling protein (actinin), alpha chain (EF-Hand protein superfamily)[Z]
ENSG00000147394	730.998	430.948	0.762355	1.41312e-06	0.000131365	up	ZNF185	zinc finger protein 185 with LIM domain [Source:HGNC Symbol;Acc:HGNC:12976]	GO:0046872;GO:0008270;GO:0005737;GO:0030054;GO:0005856;GO:0005925	-	-
ENSG00000010438	185.804	118.589	0.647815	1.53819e-06	0.000142057	up	PRSS3	protease, serine 3 [Source:HGNC Symbol;Acc:HGNC:9486]	GO:0004252;GO:0005576;GO:0006508;GO:0008233;GO:0016787;GO:0046872;GO:0005615;GO:0008236;GO:0005509;GO:0005515;GO:0070062;GO:0043312;GO:0019730;GO:1904724;GO:0009235;GO:0007586;GO:0043542;GO:0031638	K01312-ko04080 Neuroactive ligand-receptor interaction;ko04972 Pancreatic secretion;ko04974 Protein digestion and absorption;ko05164 Influenza A	KOG3627-Trypsin[E]
ENSG00000251537	40.6915	17.2299	1.23981	1.68314e-06	0.000153437	up	AC005324.3	-	GO:0005886;GO:0005622;GO:0005829;GO:0046872;GO:0008270	-	-
ENSG00000179846	4.00825	1.58073	1.34238	1.95265e-06	0.000176865	up	NKPD1	NTPase KAP family P-loop domain containing 1 [Source:HGNC Symbol;Acc:HGNC:24739]	GO:0016021;GO:0016020	-	KOG0502-Integral membrane ankyrin-repeat protein Kidins220 (protein kinase D substrate)[R]
ENSG00000277586	2.31216	6.22973	-1.42993	1.98236e-06	0.000178412	down	NEFL	neurofilament light [Source:HGNC Symbol;Acc:HGNC:7739]	GO:0043209;GO:0043005;GO:0030426;GO:0030424;GO:0005883;GO:0005882;GO:0005737;GO:1903937;GO:1903935;GO:0060052;GO:0051412;GO:0051258;GO:0050885;GO:0050772;GO:0048812;GO:0045110;GO:0045109;GO:0045105;GO:0043524;GO:0043434;GO:0040011;GO:0033693;GO:0031133;GO:0021987;GO:0021766;GO:0021510;GO:0014012;GO:0010033;GO:0009636;GO:0000226;GO:0046982;GO:0043274;GO:0030674;GO:0019904;GO:0005200;GO:0005515;GO:…	K04572-ko05014 Amyotrophic lateral sclerosis (ALS)	-
ENSG00000107984	39.3011	70.6597	-0.846316	2.10903e-06	0.000188611	down	DKK1	dickkopf WNT signaling pathway inhibitor 1 [Source:HGNC Symbol;Acc:HGNC:2891]	GO:1904958;GO:0090244;GO:0090090;GO:0090082;GO:0061743;GO:0060325;GO:0060323;GO:0060173;GO:0051966;GO:0050807;GO:0048642;GO:0043066;GO:0032526;GO:0030900;GO:0030514;GO:0030326;GO:0030279;GO:0030178;GO:0030111;GO:0007492;GO:0001942;GO:0001707;GO:0001706;GO:0000904;GO:0000122;GO:0005576;GO:0005515;GO:0007275;GO:0016055;GO:0005886;GO:0004871;GO:0005615;GO:0008083;GO:0033137;GO:0060394;GO:0050750;GO:…	K02165-ko04310 Wnt signaling pathway	-
ENSG00000139433	672.347	358.075	0.908944	2.28992e-06	0.0002035	up	GLTP	glycolipid transfer protein [Source:HGNC Symbol;Acc:HGNC:24867]	GO:0005515;GO:0005829;GO:0005737;GO:0006810;GO:0006869;GO:0017089;GO:0051861;GO:0046836;GO:0006687;GO:0070062;GO:0016020;GO:0008289	-	KOG3221-Glycolipid transfer protein[G]
ENSG00000159527	30.7027	14.7904	1.0537	2.74315e-06	0.00024075	up	PGLYRP3	peptidoglycan recognition protein 3 [Source:HGNC Symbol;Acc:HGNC:30014]	GO:0044117;GO:0032827;GO:0032689;GO:0005576;GO:0008270;GO:0016020;GO:0002376;GO:0045087;GO:0042742;GO:0005622;GO:0002221;GO:0050830;GO:0009253;GO:0008745;GO:0019730;GO:0042834;GO:0016019;GO:0016045	-	-
ENSG00000135046	2579.13	1563.96	0.72168	2.85847e-06	0.000249322	up	ANXA1	annexin A1 [Source:HGNC Symbol;Acc:HGNC:533]	GO:0005576;GO:0007165;GO:0005515;GO:0005886;GO:0005509;GO:0031514;GO:0005654;GO:0005829;GO:0046872;GO:0016020;GO:0005737;GO:0005634;GO:0005615;GO:0004859;GO:0005544;GO:0031901;GO:0030659;GO:0031410;GO:0002376;GO:0006954;GO:0045087;GO:0005925;GO:0042995;GO:0002250;GO:0005768;GO:0005929;GO:0070062;GO:0001891;GO:0016323;GO:0042102;GO:0005769;GO:0010008;GO:0008360;GO:0009986;GO:0098641;GO:0098609;GO:…	-	KOG0819-Annexin[U]
ENSG00000057149	73.1945	25.8545	1.50132	2.92104e-06	0.000253216	up	SERPINB3	serpin family B member 3 [Source:HGNC Symbol;Acc:HGNC:10569]	GO:0005615;GO:0005737;GO:0005634;GO:0031410;GO:0005576;GO:0004869;GO:0030414;GO:0010466;GO:0046718;GO:0070062;GO:0030335;GO:0004867;GO:0043312;GO:0008284;GO:0002020;GO:0031982;GO:0010718;GO:0035578;GO:0043086;GO:0001618;GO:0010951;GO:0045861;GO:0038001;GO:0010950;GO:0035425;GO:0043508	K13963-ko05146 Amoebiasis	KOG2392-Serpin[V]
ENSG00000131779	19.2617	34.1495	-0.826134	3.3552e-06	0.000289079	down	PEX11B	peroxisomal biogenesis factor 11 beta [Source:HGNC Symbol;Acc:HGNC:8853]	GO:0005779;GO:0016021;GO:0016020;GO:0016559;GO:0005778;GO:0007165;GO:0005515;GO:0042803;GO:0005777;GO:0070062;GO:0043234;GO:0007031;GO:0051260;GO:0044375	K13352-ko04146 Peroxisome	KOG4186-Peroxisomal biogenesis protein (peroxin)[U]
ENSG00000129226	87.2049	47.8969	0.864478	3.65353e-06	0.00031099	up	CD68	CD68 molecule [Source:HGNC Symbol;Acc:HGNC:1693]	GO:0071310;GO:0005886;GO:0005765;GO:0016020;GO:0016021;GO:0005764;GO:0005768;GO:0010008;GO:0043312;GO:0035577	K06501-ko04142 Lysosome	KOG4818-Lysosomal-associated membrane protein[R]
ENSG00000176928	10.4552	5.61276	0.897434	3.79244e-06	0.000320881	up	GCNT4	glucosaminyl (N-acetyl) transferase 4, core 2 [Source:HGNC Symbol;Acc:HGNC:17973]	GO:0060993;GO:0048872;GO:0048729;GO:0042403;GO:0002121;GO:0005794;GO:0016757;GO:0016740;GO:0016020;GO:0016021;GO:0000139;GO:0008375;GO:0006486;GO:0005975;GO:0006493;GO:0016266;GO:0003829;GO:0008109	K09663-ko00512 Mucin type O-glycan biosynthesis	KOG0799-Branching enzyme[G]
ENSG00000118402	58.3218	28.6918	1.0234	3.92416e-06	0.00033005	up	ELOVL4	ELOVL fatty acid elongase 4 [Source:HGNC Symbol;Acc:HGNC:14415]	GO:0005783;GO:0042761;GO:0019367;GO:0006633;GO:0006631;GO:0102338;GO:0102337;GO:0102336;GO:0009922;GO:0006629;GO:0005789;GO:0016740;GO:0016021;GO:0016020;GO:0005515;GO:0030176;GO:0008020;GO:0009584	K10249-ko00062 Fatty acid elongation	KOG3071-Fatty acyl-CoA elongase/Polyunsaturated fatty acid specific elongation enzyme[I]
ENSG00000145879	24.576	7.90469	1.63647	4.18113e-06	0.000349582	up	SPINK7	serine peptidase inhibitor, Kazal type 7 (putative) [Source:HGNC Symbol;Acc:HGNC:24643]	GO:0005576;GO:0005515;GO:0005615;GO:0030414;GO:0010466;GO:0004867;GO:0060046;GO:1900004;GO:0001669	-	KOG3649-FOG: Kazal-type serine protease inhibitor domain[R]
ENSG00000186815	39.5395	25.0367	0.659248	5.38345e-06	0.000447459	up	TPCN1	two pore segment channel 1 [Source:HGNC Symbol;Acc:HGNC:18182]	GO:0070588;GO:0005245;GO:0034765;GO:0005515;GO:0006811;GO:0005244;GO:0005765;GO:0005216;GO:0016020;GO:0055085;GO:0016021;GO:0006810;GO:0006816;GO:0005262;GO:0005764;GO:0042802;GO:0051209;GO:0005886;GO:0005768;GO:0034220;GO:0010008;GO:0086010;GO:0010508;GO:0072345	-	-
ENSG00000049323	2.06614	4.85357	-1.23211	5.43559e-06	0.000449151	down	LTBP1	latent transforming growth factor beta binding protein 1 [Source:HGNC Symbol;Acc:HGNC:6714]	GO:0005615;GO:0005578;GO:0060976;GO:0035904;GO:0003281;GO:0005576;GO:0005509;GO:0005515;GO:0044267;GO:0031012;GO:0019838;GO:0005788;GO:0043687;GO:0035583;GO:0001527;GO:0050431;GO:0005024;GO:0050436;GO:0007178;GO:0043234	K19559-ko04350 TGF-beta signaling pathway	KOG1217-Fibrillins and related proteins containing Ca2+-binding EGF-like domains[T]
ENSG00000167767	420.38	204.505	1.03956	5.57141e-06	0.000457698	up	KRT80	keratin 80 [Source:HGNC Symbol;Acc:HGNC:27056]	GO:0005882;GO:0005515;GO:0045111;GO:0005198;GO:0045095;GO:0005829;GO:0031424;GO:0070268	-	-
ENSG00000111348	45.6285	84.5455	-0.889793	5.62441e-06	0.000459381	down	ARHGDIB	Rho GDP dissociation inhibitor beta [Source:HGNC Symbol;Acc:HGNC:679]	GO:0016020;GO:0005829;GO:0071461;GO:0043547;GO:0050790;GO:0005737;GO:0005856;GO:0005094;GO:0005096;GO:0005515;GO:0070062;GO:0051056;GO:0007275;GO:2000249;GO:0006928;GO:0031410;GO:0048365;GO:0035023;GO:0007162;GO:0003924;GO:1901164	K12462-ko04962 Vasopressin-regulated water reabsorption;ko04722 Neurotrophin signaling pathway	KOG3205-Rho GDP-dissociation inhibitor[T]
ENSG00000198959	1.18609	2.98148	-1.32982	6.11272e-06	0.000496395	down	TGM2	transglutaminase 2 [Source:HGNC Symbol;Acc:HGNC:11778]	GO:0005886;GO:0005739;GO:0005737;GO:0060662;GO:0060445;GO:0051561;GO:0051482;GO:0051260;GO:0050729;GO:0048661;GO:0045785;GO:0043123;GO:0043065;GO:0032471;GO:0018153;GO:0007200;GO:0001974;GO:0019904;GO:0005525;GO:0003810;GO:0005515;GO:0005829;GO:0016746;GO:0016740;GO:0046872;GO:0005925;GO:0018149;GO:0070062;GO:0031012;GO:0005783;GO:0043277;GO:0031226	K05625-ko05016 Huntington's disease	-
ENSG00000090316	76.4668	120.64	-0.657801	6.60804e-06	0.000533552	down	MAEA	macrophage erythroblast attacher [Source:HGNC Symbol;Acc:HGNC:13731]	GO:0015629;GO:0048822;GO:0048821;GO:0007010;GO:0003779;GO:0005886;GO:0051301;GO:0007155;GO:0005654;GO:0005634;GO:0016020;GO:0005737;GO:0007049;GO:0005856;GO:0005819;GO:0005887;GO:0004842;GO:0043161;GO:0042787;GO:0045721;GO:0007346;GO:0043249;GO:0016363;GO:0005826;GO:0033033;GO:0034657	-	KOG0396-Uncharacterized conserved protein[S]
ENSG00000163216	4420.99	2857.13	0.629803	6.66637e-06	0.000535203	up	SPRR2D	small proline rich protein 2D [Source:HGNC Symbol;Acc:HGNC:11264]	GO:0005737;GO:0031424;GO:0005829;GO:0001533;GO:0005198;GO:0008544;GO:0018149;GO:0030216;GO:0070268	-	-
ENSG00000189403	65.2131	101.119	-0.632827	7.03442e-06	0.000561561	down	HMGB1	high mobility group box 1 [Source:HGNC Symbol;Acc:HGNC:4983]	GO:0043005;GO:0005769;GO:0005737;GO:0005634;GO:0005615;GO:2000819;GO:2000426;GO:1903672;GO:1901224;GO:0090303;GO:0051384;GO:0070374;GO:0050718;GO:0045944;GO:0045819;GO:0045639;GO:0045089;GO:0035767;GO:0034145;GO:0034137;GO:0032760;GO:0032755;GO:0032728;GO:0032727;GO:0031497;GO:0030324;GO:0010506;GO:0006284;GO:0002840;GO:0002643;GO:0002281;GO:0002270;GO:0001935;GO:0001773;GO:0001934;GO:0001654;GO:…	K10802-ko03410 Base excision repair	KOG0381-HMG box-containing protein[R]
ENSG00000125775	158.547	95.2239	0.735517	7.29726e-06	0.000579271	up	SDCBP2	syndecan binding protein 2 [Source:HGNC Symbol;Acc:HGNC:15756]	GO:0005515;GO:0005886;GO:0042803;GO:0005737;GO:0007399;GO:0042802;GO:0070062;GO:0008022;GO:0046982;GO:0035556;GO:0046907	-	-
ENSG00000156463	16.0162	28.3093	-0.821743	7.36781e-06	0.000581604	down	SH3RF2	SH3 domain containing ring finger 2 [Source:HGNC Symbol;Acc:HGNC:26299]	GO:0005515;GO:0016567;GO:0016740;GO:0005654;GO:0046872;GO:0008270;GO:0004864;GO:0019902;GO:0010923;GO:0008157	-	-
ENSG00000235750	34.3498	61.8392	-0.848222	7.72531e-06	0.000606437	down	KIAA0040	KIAA0040 [Source:HGNC Symbol;Acc:HGNC:28950]	GO:0016021;GO:0016020;GO:0005515	-	-
ENSG00000065534	3.81577	6.65586	-0.802649	8.05727e-06	0.000627158	down	MYLK	myosin light chain kinase [Source:HGNC Symbol;Acc:HGNC:7590]	GO:0005515;GO:0003779;GO:0016310;GO:0016301;GO:0016740;GO:0006468;GO:0005524;GO:0004674;GO:0000166;GO:0004672;GO:0046872;GO:0005737;GO:0005856;GO:0042995;GO:0005516;GO:0005829;GO:0030027;GO:0070062;GO:0030335;GO:0032154;GO:0051928;GO:0006936;GO:0001725;GO:0006939;GO:0090303;GO:0032060;GO:0004687;GO:0014820;GO:0060414;GO:0071476	K00907-ko04020 Calcium signaling pathway;ko04022 cGMP - PKG signaling pathway;ko04810 Regulation of actin cytoskeleton;ko04510 Focal adhesion;ko04611 Platelet activation;ko04921 Oxytocin signaling pathway;ko04270 Vascular smooth muscle contraction;ko04971 Gastric acid secretion	KOG0613-Projectin/twitchin and related proteins[Z]
ENSG00000125571	9.23707	2.69107	1.77925	8.07805e-06	0.000627158	up	IL37	interleukin 37 [Source:HGNC Symbol;Acc:HGNC:15563]	GO:0006955;GO:0005576;GO:0005829;GO:0005654;GO:0043231;GO:0005615;GO:0005737;GO:0005634;GO:0006954;GO:0005125;GO:0005149;GO:0019221	-	-
ENSG00000167741	28.7568	14.7781	0.960439	8.13907e-06	0.000628443	up	GGT6	gamma-glutamyltransferase 6 [Source:HGNC Symbol;Acc:HGNC:26891]	GO:0006508;GO:0016746;GO:0016787;GO:0016740;GO:0016021;GO:0016020;GO:0036374;GO:0006751;GO:0019370;GO:0070062;GO:0003840;GO:0006749;GO:0031362;GO:0006750	K00681-ko00430 Taurine and hypotaurine metabolism;ko00460 Cyanoamino acid metabolism;ko00480 Glutathione metabolism	KOG2410-Gamma-glutamyltransferase[E]
ENSG00000156671	8.62563	15.6838	-0.86257	8.53083e-06	0.000655112	down	SAMD8	sterile alpha motif domain containing 8 [Source:HGNC Symbol;Acc:HGNC:26320]	GO:0005829;GO:0005783;GO:0016021;GO:0016020;GO:0002950;GO:0006629;GO:0005789;GO:0016740;GO:0006665;GO:0005887;GO:0003674;GO:0030173;GO:0030176;GO:0030148;GO:0046513;GO:0033188;GO:0006686;GO:0047493;GO:2000303;GO:1905373	-	KOG3058-Uncharacterized conserved protein[S]
ENSG00000118322	4.8686	2.14533	1.18231	8.63645e-06	0.000659638	up	ATP10B	ATPase phospholipid transporting 10B (putative) [Source:HGNC Symbol;Acc:HGNC:13543]	GO:0046872;GO:0016787;GO:0005789;GO:0005783;GO:0000287;GO:0005524;GO:0000166;GO:0016021;GO:0016020;GO:0006810;GO:0006869;GO:0030659;GO:0031410;GO:0004012;GO:0015914;GO:0005886;GO:0005515;GO:0045332	-	KOG0206-P-type ATPase[R]
ENSG00000103034	14.5368	24.5176	-0.754107	8.71191e-06	0.000661824	down	NDRG4	NDRG family member 4 [Source:HGNC Symbol;Acc:HGNC:14466]	GO:0005515;GO:0005829;GO:0005737;GO:0030154;GO:0003674;GO:0005789;GO:0035050;GO:0001947;GO:0070374;GO:0006950;GO:0016049;GO:0005739;GO:0014912;GO:0016323;GO:0048662;GO:0010976;GO:0010642;GO:0060038;GO:0031253;GO:2001135;GO:0060973;GO:0048278;GO:0008542;GO:0016021;GO:0016020	-	KOG2931-Differentiation-related gene 1 protein (NDR1 protein), related proteins[S]
ENSG00000105131	34.222	19.9312	0.779898	8.77051e-06	0.000662713	up	EPHX3	epoxide hydrolase 3 [Source:HGNC Symbol;Acc:HGNC:23760]	GO:0005576;GO:0003824;GO:0016787;GO:0016021;GO:0016020;GO:0003674;GO:0008150;GO:0005575	-	-
ENSG00000163788	37.0134	24.077	0.620392	1.04672e-05	0.00078255	up	SNRK	SNF related kinase [Source:HGNC Symbol;Acc:HGNC:30598]	GO:0016310;GO:0016301;GO:0016740;GO:0006468;GO:0005524;GO:0004674;GO:0000166;GO:0004672;GO:0046872;GO:0005634;GO:0000287;GO:0005737;GO:0035556;GO:0030099	-	KOG4717-Serine/threonine protein kinase[T]
ENSG00000149256	1.79672	3.90494	-1.11993	1.17038e-05	0.000863946	down	TENM4	teneurin transmembrane protein 4 [Source:HGNC Symbol;Acc:HGNC:29945]	GO:0043005;GO:0005737;GO:0005634;GO:2000543;GO:0060912;GO:0060038;GO:0048714;GO:0032289;GO:0031643;GO:0001702;GO:0042803;GO:0005886;GO:0005887;GO:0007165;GO:0016021;GO:0016020;GO:0007275;GO:0030154;GO:0042995;GO:0048666;GO:0097264;GO:0031641	-	-
ENSG00000186529	7.68422	2.88814	1.41176	1.17394e-05	0.000863946	up	CYP4F3	cytochrome P450 family 4 subfamily F member 3 [Source:HGNC Symbol;Acc:HGNC:2646]	GO:0016705;GO:0005506;GO:0006629;GO:0043231;GO:0005789;GO:0031090;GO:0005783;GO:0055114;GO:0016491;GO:0004497;GO:0046872;GO:0016021;GO:0016020;GO:0020037;GO:0019825;GO:0006691;GO:0006690;GO:0050051;GO:0052870;GO:0052871;GO:0097258;GO:0097259;GO:0036101	K17726-ko00590 Arachidonic acid metabolism	KOG0157-Cytochrome P450 CYP4/CYP19/CYP26 subfamilies[QI]
ENSG00000183979	2.82139	0.313889	3.16808	1.18426e-05	0.000863999	up	NPB	neuropeptide B [Source:HGNC Symbol;Acc:HGNC:30099]	GO:0001664;GO:0005576;GO:0007218;GO:0005515;GO:0007186	K05267-ko04080 Neuroactive ligand-receptor interaction	-
ENSG00000118523	13.8032	29.1733	-1.07965	1.18624e-05	0.000863999	down	CTGF	connective tissue growth factor [Source:HGNC Symbol;Acc:HGNC:2500]	GO:0048471;GO:0005938;GO:0005829;GO:0005801;GO:0005615;GO:0005578;GO:0005576;GO:0072593;GO:0070542;GO:0070318;GO:0070278;GO:0061448;GO:0060548;GO:0060452;GO:0060401;GO:0051385;GO:0050867;GO:0043434;GO:0043280;GO:0043200;GO:0035988;GO:0035556;GO:0034059;GO:0032967;GO:0032355;GO:0032330;GO:0030324;GO:0030154;GO:0016477;GO:0014070;GO:0010942;GO:0010629;GO:0010628;GO:0009749;GO:0008543;GO:0008284;GO:…	K06827-ko04390 Hippo signaling pathway	-
ENSG00000064652	22.5058	36.3667	-0.692325	1.3361e-05	0.000968157	down	SNX24	sorting nexin 24 [Source:HGNC Symbol;Acc:HGNC:21533]	GO:0070273;GO:0032266;GO:0010314;GO:0015031;GO:0016020;GO:0006810;GO:0035091;GO:0030659;GO:0031410;GO:0008289	-	-
ENSG00000162572	2.82727	0.999179	1.50059	1.4175e-05	0.0010212	up	SCNN1D	sodium channel epithelial 1 delta subunit [Source:HGNC Symbol;Acc:HGNC:10601]	GO:0035725;GO:0006814;GO:0015629;GO:0006811;GO:0005886;GO:0016020;GO:0016021;GO:0006810;GO:0005272;GO:0015280;GO:0005515;GO:0050896;GO:0050909;GO:0034220	-	KOG4294-Non voltage-gated ion channels (DEG/ENaC family)[PT]
ENSG00000121316	24.5302	15.574	0.655421	1.42937e-05	0.0010212	up	PLBD1	phospholipase B domain containing 1 [Source:HGNC Symbol;Acc:HGNC:26215]	GO:0016042;GO:0006629;GO:0016787;GO:0005615;GO:0005764;GO:0005829;GO:0004623;GO:0036149;GO:0036151;GO:0036152;GO:0004622;GO:0006644	-	KOG3774-Uncharacterized conserved protein Lama[T]
ENSG00000189143	204.357	134.231	0.606375	1.43098e-05	0.0010212	up	CLDN4	claudin 4 [Source:HGNC Symbol;Acc:HGNC:2046]	GO:0016328;GO:0016327;GO:0016324;GO:0009925;GO:0005923;GO:0005886;GO:0032570;GO:0007623;GO:0007565;GO:0005198;GO:0016021;GO:0016020;GO:0030054;GO:0007165;GO:0005887;GO:0042802;GO:0016338;GO:0004888;GO:0061436	K06087-ko04514 Cell adhesion molecules (CAMs);ko04530 Tight junction;ko04670 Leukocyte transendothelial migration;ko05160 Hepatitis C	-
ENSG00000049283	62.9923	31.7336	0.989165	1.57881e-05	0.00111543	up	EPN3	epsin 3 [Source:HGNC Symbol;Acc:HGNC:18235]	GO:0005905;GO:1990175;GO:0005654;GO:0043231;GO:0005737;GO:0005634;GO:0048471;GO:0031410;GO:0008289;GO:0005515;GO:0070062;GO:0030136;GO:0019897	K12471-ko04144 Endocytosis	KOG2056-Equilibrative nucleoside transporter protein[F]
ENSG00000090530	16.7669	27.2977	-0.703162	1.76857e-05	0.00124328	down	P3H2	prolyl 3-hydroxylase 2 [Source:HGNC Symbol;Acc:HGNC:19317]	GO:0005604;GO:0031418;GO:0016705;GO:0005506;GO:0005794;GO:0005783;GO:0055114;GO:0016491;GO:0046872;GO:0051213;GO:0008285;GO:0005788;GO:0032963;GO:0019797;GO:0019511	-	KOG4459-Membrane-associated proteoglycan Leprecan[S]
ENSG00000074964	27.7438	16.3029	0.767041	1.79901e-05	0.00125841	up	ARHGEF10L	Rho guanine nucleotide exchange factor 10 like [Source:HGNC Symbol;Acc:HGNC:25540]	GO:0043547;GO:0035023;GO:0005089;GO:0005737;GO:0005085;GO:0005829;GO:0005096;GO:0051496;GO:0032933	-	-
ENSG00000156414	2.34461	0.857279	1.45151	1.94388e-05	0.00135305	up	TDRD9	tudor domain containing 9 [Source:HGNC Symbol;Acc:HGNC:20122]	GO:0071547;GO:0005634;GO:0043046;GO:0034587;GO:0009566;GO:0007283;GO:0007140;GO:0004386;GO:0016787;GO:0005524;GO:0000166;GO:0005737;GO:0003676;GO:0007275;GO:0051321;GO:0030154;GO:0005739;GO:0004004;GO:0031047;GO:0043186;GO:0006396	-	KOG0920-ATP-dependent RNA helicase A[A]
ENSG00000135919	76.857	138.069	-0.845146	1.98393e-05	0.00137416	down	SERPINE2	serpin family E member 2 [Source:HGNC Symbol;Acc:HGNC:8951]	GO:0005576;GO:0005515;GO:0010951;GO:0005615;GO:0007275;GO:0007399;GO:0030154;GO:0030414;GO:0010466;GO:0008201;GO:0004867;GO:0031012;GO:0030334;GO:0005829;GO:1903561;GO:0005102;GO:0007596;GO:0045861;GO:0031232;GO:0030195;GO:0031091;GO:0031594;GO:0010757;GO:0005539;GO:0010955;GO:0048711;GO:0090331;GO:0061108;GO:0060384;GO:0060291;GO:0051966;GO:0050974;GO:0048505;GO:0045879;GO:0042628;GO:0042177;GO:…	-	KOG2392-Serpin[V]
ENSG00000272741	0.0001	2.22987	-14.4447	2.04973e-05	0.00141281	down	AC069257.3	-	-	-	-
ENSG00000163218	26.4961	11.2744	1.23273	2.06137e-05	0.00141394	up	PGLYRP4	peptidoglycan recognition protein 4 [Source:HGNC Symbol;Acc:HGNC:30015]	GO:0005576;GO:0008270;GO:0016020;GO:0002376;GO:0045087;GO:0042742;GO:0005622;GO:0002221;GO:0050830;GO:0009253;GO:0008745;GO:0042834;GO:0016019;GO:0016045	-	-
ENSG00000136153	46.4888	23.4644	0.98641	2.08334e-05	0.00142211	up	LMO7	LIM domain 7 [Source:HGNC Symbol;Acc:HGNC:6646]	GO:0016567;GO:0046872;GO:0008270;GO:0023051;GO:0005925;GO:0030155;GO:0005829;GO:0000209;GO:0005634;GO:0005737;GO:0004842;GO:0000151;GO:0043687;GO:0016021;GO:0016020;GO:0016324;GO:0005913;GO:0016337;GO:0042805;GO:0008022	-	-
ENSG00000102312	197.796	115.623	0.774584	2.23312e-05	0.00151251	up	PORCN	porcupine homolog (Drosophila) [Source:HGNC Symbol;Acc:HGNC:17652]	GO:0016746;GO:0005789;GO:0005783;GO:0016740;GO:0016021;GO:0016020;GO:0016055;GO:0006497;GO:1990698;GO:0045234;GO:0032281;GO:0030176;GO:0060070;GO:0009100;GO:0017147	K00181-ko04310 Wnt signaling pathway	KOG4312-Predicted acyltransferase[R]
ENSG00000079215	5.13092	11.8136	-1.20316	2.23719e-05	0.00151251	down	SLC1A3	solute carrier family 1 member 3 [Source:HGNC Symbol;Acc:HGNC:10941]	GO:0071944;GO:0043025;GO:0043005;GO:0009986;GO:0042995;GO:0051938;GO:0005886;GO:0050885;GO:0050806;GO:0048667;GO:0046677;GO:0042493;GO:0031223;GO:0021545;GO:0015813;GO:0009611;GO:0009449;GO:0009416;GO:0007605;GO:0006537;GO:0006536;GO:0016597;GO:0016595;GO:0005314;GO:0003333;GO:0089711;GO:0055085;GO:0015293;GO:0016021;GO:0016020;GO:0006810;GO:0015171;GO:0006811;GO:0014047;GO:0007268;GO:0005313;GO:…	K05614-ko04724 Glutamatergic synapse	KOG3787-Glutamate/aspartate and neutral amino acid transporters[E]
ENSG00000100170	32.7773	17.3282	0.919576	2.28701e-05	0.00153883	up	SLC5A1	solute carrier family 5 member 1 [Source:HGNC Symbol;Acc:HGNC:11036]	GO:0031526;GO:0016324;GO:0005911;GO:0005412;GO:0006814;GO:0005515;GO:0006811;GO:0015293;GO:0016020;GO:0055085;GO:0005215;GO:0006810;GO:0016021;GO:0008643;GO:1904659;GO:0005886;GO:0008645;GO:0070062;GO:0005887;GO:0015758;GO:0001951	K14158-ko04976 Bile secretion;ko04973 Carbohydrate digestion and absorption;ko04978 Mineral absorption	-
ENSG00000269855	22.0608	7.63989	1.52986	2.32232e-05	0.00155518	up	RNF225	ring finger protein 225 [Source:HGNC Symbol;Acc:HGNC:51249]	GO:0046872;GO:0008270;GO:0016021;GO:0016020	-	-
ENSG00000138829	25.4065	48.6804	-0.938141	2.48994e-05	0.0016491	down	FBN2	fibrillin 2 [Source:HGNC Symbol;Acc:HGNC:3604]	GO:0031012;GO:0005576;GO:0001527;GO:0060346;GO:0045669;GO:0035583;GO:0035108;GO:0030501;GO:0030326;GO:0005515;GO:0005509;GO:0005578;GO:0005201;GO:0030198;GO:0022617;GO:0043010;GO:0030023;GO:0048048;GO:0090287	-	-
ENSG00000101311	204.636	133.464	0.616608	2.49758e-05	0.0016491	up	FERMT1	fermitin family member 1 [Source:HGNC Symbol;Acc:HGNC:15889]	GO:0031941;GO:0005925;GO:2001203;GO:2000647;GO:0090090;GO:0071711;GO:0051886;GO:0042308;GO:0035414;GO:0033630;GO:0030511;GO:0010629;GO:0001954;GO:0005886;GO:0005829;GO:0007155;GO:0016020;GO:0005737;GO:0030054;GO:0005856;GO:0042995;GO:0043616;GO:0032587;GO:0090162;GO:0051546	-	KOG3727-Mitogen inducible gene product (contains ERM and PH domains)[D]
ENSG00000204381	16.4224	29.8278	-0.860994	2.54833e-05	0.00167479	down	LAYN	layilin [Source:HGNC Symbol;Acc:HGNC:29471]	GO:0030246;GO:0016021;GO:0016020;GO:0005925;GO:0009986;GO:0001726;GO:0005540	-	-
ENSG00000167723	21.747	11.8322	0.878103	2.62434e-05	0.00171676	up	TRPV3	transient receptor potential cation channel subfamily V member 3 [Source:HGNC Symbol;Acc:HGNC:18084]	GO:0034220;GO:0006811;GO:0005216;GO:0016021;GO:0016020;GO:0009266;GO:0090280;GO:0009408;GO:0005261;GO:0055085;GO:0006810;GO:0006816;GO:0005262;GO:0070588;GO:0005886;GO:0005887;GO:0043235;GO:0042636	K04972-ko04750 Inflammatory mediator regulation of TRP channels	KOG3676-Ca2+-permeable cation channel OSM-9 and related channels (OTRPC family)[PT]
ENSG00000283227	13.536	5.12809	1.4003	2.6742e-05	0.00174131	up	SPRR5	small proline rich protein 5 [Source:HGNC Symbol;Acc:HGNC:53428]	-	-	-
ENSG00000155846	2.22939	4.02256	-0.851464	2.73985e-05	0.00177587	down	PPARGC1B	PPARG coactivator 1 beta [Source:HGNC Symbol;Acc:HGNC:30022]	GO:0030331;GO:0008134;GO:0006355;GO:0006351;GO:0005634;GO:0003723;GO:0003676;GO:0030374;GO:0003712;GO:0005739;GO:2000273;GO:0045944;GO:0030520;GO:0001104;GO:0016592;GO:0050682;GO:0051091;GO:0030546;GO:0060346;GO:0051591;GO:0051384;GO:0045893;GO:0045892;GO:0045780;GO:0045672;GO:0042327;GO:0034614;GO:0010694;GO:0007015;GO:0006390;GO:0001503;GO:1903506	K17962-ko04931 Insulin resistance	-
ENSG00000239887	1.84152	0.778585	1.24197	2.78609e-05	0.0017976	up	C1orf226	chromosome 1 open reading frame 226 [Source:HGNC Symbol;Acc:HGNC:34351]	-	-	-
ENSG00000204542	20.3033	10.7	0.924107	2.83083e-05	0.00180994	up	C6orf15	chromosome 6 open reading frame 15 [Source:HGNC Symbol;Acc:HGNC:13927]	GO:0005614;GO:0005578;GO:0030198;GO:0070052;GO:0043236;GO:0008201;GO:0005540;GO:0005539;GO:0005518;GO:0001968;GO:0005576;GO:0003674;GO:0008150;GO:0005575	-	-
ENSG00000157168	12.8474	25.9294	-1.01312	2.92284e-05	0.001852	down	NRG1	neuregulin 1 [Source:HGNC Symbol;Acc:HGNC:7997]	GO:0005102;GO:0016021;GO:0016020;GO:0009790;GO:0038129;GO:0005576;GO:0043547;GO:0005886;GO:0008083;GO:0018108;GO:0005654;GO:0005634;GO:0046854;GO:0000165;GO:0007171;GO:0008284;GO:0046934;GO:0014066;GO:0048015;GO:0005088;GO:0030971;GO:0005125;GO:0004713;GO:0038128;GO:1901185;GO:2000145;GO:0005178;GO:0032148;GO:1903955;GO:0055007;GO:0000187;GO:0014032;GO:0045892;GO:0007399;GO:0030297;GO:0051048;GO:…	K05455-ko04012 ErbB signaling pathway;ko01521 EGFR tyrosine kinase inhibitor resistance	-
ENSG00000142798	57.7152	90.358	-0.6467	2.98951e-05	0.00188579	down	HSPG2	heparan sulfate proteoglycan 2 [Source:HGNC Symbol;Acc:HGNC:5273]	GO:0005604;GO:0005576;GO:0005515;GO:0005509;GO:0046872;GO:0005578;GO:0005615;GO:0005925;GO:0005886;GO:0070062;GO:0044267;GO:0031012;GO:0008022;GO:0043202;GO:0001523;GO:0006024;GO:0006027;GO:0030198;GO:0030203;GO:0005796;GO:0001525;GO:0022617	K06255-ko04512 ECM-receptor interaction;ko05205 Proteoglycans in cancer;ko05161 Hepatitis B	KOG3509-Basement membrane-specific heparan sulfate proteoglycan (HSPG) core protein[O]
ENSG00000103569	10.1611	5.60135	0.859213	3.01161e-05	0.00189129	up	AQP9	aquaporin 9 [Source:HGNC Symbol;Acc:HGNC:643]	GO:0016020;GO:0005215;GO:0006810;GO:0016021;GO:0043231;GO:0016323;GO:0015722;GO:0006833;GO:0015250;GO:0008152;GO:0055085;GO:0005886;GO:1905039;GO:0005887;GO:0006955;GO:0010033;GO:0072531;GO:1904823;GO:0015254;GO:0015793;GO:0006970;GO:0005275;GO:0005345;GO:0005350;GO:0005372;GO:0015166;GO:0015265;GO:0015288;GO:0046943;GO:0006863;GO:0007588;GO:0015791;GO:0015837;GO:0015855;GO:0030104;GO:0046689;GO:…	K09877-ko04976 Bile secretion	KOG0224-Aquaporin (major intrinsic protein family)[G]
ENSG00000125845	13.4118	7.56248	0.826576	3.07931e-05	0.00192525	up	BMP2	bone morphogenetic protein 2 [Source:HGNC Symbol;Acc:HGNC:1069]	GO:0005615;GO:1902895;GO:0072138;GO:0071407;GO:0071363;GO:0061036;GO:0060804;GO:0060129;GO:0060128;GO:0060039;GO:0055008;GO:0055007;GO:0048839;GO:0048711;GO:0045944;GO:0045778;GO:0045669;GO:0045666;GO:0045600;GO:0045597;GO:0045165;GO:0042487;GO:0042482;GO:0042475;GO:0035054;GO:0033690;GO:0031648;GO:0030509;GO:0030335;GO:0030282;GO:0030177;GO:0021978;GO:0010718;GO:0010629;GO:0010628;GO:0009887;GO:…	-	KOG3900-Transforming growth factor beta, bone morphogenetic protein and related proteins[T]
ENSG00000140416	123.002	207.701	-0.755823	3.14551e-05	0.00195797	down	TPM1	tropomyosin 1 (alpha) [Source:HGNC Symbol;Acc:HGNC:12010]	GO:0005515;GO:0015629;GO:0003779;GO:0005829;GO:0005737;GO:0005856;GO:0051015;GO:0007015;GO:0031529;GO:0008092;GO:0006936;GO:0060048;GO:0051496;GO:0006928;GO:0030336;GO:0055010;GO:0008307;GO:0030049;GO:0045214;GO:0006937;GO:0007010;GO:0032587;GO:0008016;GO:0034614;GO:0042060;GO:0008360;GO:0045785;GO:0032781;GO:0030017;GO:0005884;GO:0005862;GO:0005200;GO:0003065;GO:1904706;GO:1904753;GO:0001725;GO:…	K10373-ko04260 Cardiac muscle contraction;ko04261 Adrenergic signaling in cardiomyocytes;ko05206 MicroRNAs in cancer;ko05410 Hypertrophic cardiomyopathy (HCM);ko05414 Dilated cardiomyopathy (DCM)	KOG1003-Actin filament-coating protein tropomyosin[Z]
ENSG00000165799	205.13	107.193	0.936335	3.28059e-05	0.0020331	up	RNASE7	ribonuclease A family member 7 [Source:HGNC Symbol;Acc:HGNC:19278]	GO:0061844;GO:0005576;GO:0090305;GO:0016787;GO:0003676;GO:0004519;GO:0090501;GO:0004518;GO:0045087;GO:0042742;GO:0070062;GO:0019731;GO:0050830;GO:0001530;GO:0019730;GO:0004540;GO:0050829;GO:0042834;GO:0050832;GO:0051673	-	-
ENSG00000142871	96.025	162.873	-0.762264	3.47038e-05	0.00213202	down	CYR61	cysteine rich angiogenic inducer 61 [Source:HGNC Symbol;Acc:HGNC:2654]	GO:0031012;GO:0005615;GO:2000304;GO:0072593;GO:0061036;GO:0060716;GO:0060710;GO:0060591;GO:0060413;GO:0045597;GO:0043280;GO:0043066;GO:0043065;GO:0030335;GO:0030198;GO:0016337;GO:0010811;GO:0010518;GO:0007155;GO:0003281;GO:0003278;GO:0003181;GO:0002041;GO:0001649;GO:0050840;GO:0005178;GO:0001558;GO:0005520;GO:0005576;GO:0000166;GO:0006935;GO:0008201;GO:0044267;GO:0045944;GO:0045669;GO:0009653;GO:…	-	-
ENSG00000204632	95.3692	59.2692	0.686241	3.52373e-05	0.00215542	up	HLA-G	major histocompatibility complex, class I, G [Source:HGNC Symbol;Acc:HGNC:4964]	GO:0016021;GO:0016020;GO:0042803;GO:0002376;GO:0050776;GO:0005886;GO:0002474;GO:0042612;GO:0002479;GO:0005102;GO:0030670;GO:0032735;GO:0000139;GO:0060333;GO:0012507;GO:0060337;GO:0071556;GO:0006968;GO:0031901;GO:0002480;GO:0055038;GO:0050777;GO:0042605;GO:0002645;GO:0002666;GO:0002767;GO:0042130;GO:0045591;GO:2001199	K06751-ko04514 Cell adhesion molecules (CAMs);ko04144 Endocytosis;ko04145 Phagosome;ko04650 Natural killer cell mediated cytotoxicity;ko04612 Antigen processing and presentation;ko05203 Viral carcinogenesis;ko05320 Autoimmune thyroid disease;ko05330 Allograft rejection;ko05332 Graft-versus-host disease;ko05416 Viral myocarditis;ko04940 Type I diabetes mellitus;ko05166 HTLV-I infection;ko05168 Her…	-
ENSG00000140688	31.3831	19.4356	0.691285	3.55666e-05	0.00216619	up	C16orf58	chromosome 16 open reading frame 58 [Source:HGNC Symbol;Acc:HGNC:25848]	GO:0016021;GO:0016020	-	KOG4249-Uncharacterized conserved protein[S]
ENSG00000168907	23.2802	11.2871	1.04443	3.66308e-05	0.00222143	up	PLA2G4F	phospholipase A2 group IVF [Source:HGNC Symbol;Acc:HGNC:27396]	GO:0032587;GO:0031982;GO:0005829;GO:0005737;GO:0071407;GO:0071236;GO:0050482;GO:0015908;GO:0001516;GO:0047498;GO:0004623;GO:0004622;GO:0016042;GO:0009395;GO:0008152;GO:0006629;GO:0004620;GO:0005765;GO:0016787;GO:0046872;GO:0016020;GO:0005764;GO:0036148;GO:0036149;GO:0036150;GO:0036151;GO:0036152;GO:0008970;GO:0006644	K16342-ko00564 Glycerophospholipid metabolism;ko00565 Ether lipid metabolism;ko00590 Arachidonic acid metabolism;ko00591 Linoleic acid metabolism;ko00592 alpha-Linolenic acid metabolism;ko04014 Ras signaling pathway;ko04010 MAPK signaling pathway;ko04370 VEGF signaling pathway;ko04072 Phospholipase D signaling pathway;ko04611 Platelet activation;ko04664 Fc epsilon RI signaling pathway;ko04912 GnR…	KOG1028-Ca2+-dependent phospholipid-binding protein Synaptotagmin, required for synaptic vesicle and secretory granule exocytosis[TU]
ENSG00000244255	0.0001	0.438231	-12.0975	3.8922e-05	0.00234029	down	AL645922.1	-	GO:0004252;GO:0006508;GO:0008233;GO:0016787;GO:0008236	-	-
ENSG00000161249	1046.07	665.53	0.65241	3.92781e-05	0.00235169	up	DMKN	dermokine [Source:HGNC Symbol;Acc:HGNC:25063]	GO:0005576;GO:0005515;GO:0070062;GO:1903575	-	-
ENSG00000124466	794.848	525.519	0.596934	3.97427e-05	0.00236947	up	LYPD3	LY6/PLAUR domain containing 3 [Source:HGNC Symbol;Acc:HGNC:24880]	GO:0016021;GO:0016020;GO:0007160;GO:0043236;GO:0005886;GO:0005615;GO:0031225;GO:0005576;GO:0006501;GO:0046658	-	-
ENSG00000180316	8.41136	3.03169	1.47222	4.38129e-05	0.00257159	up	PNPLA1	patatin like phospholipase domain containing 1 [Source:HGNC Symbol;Acc:HGNC:21246]	GO:0016787;GO:0006629;GO:0016042;GO:0008152;GO:0005737;GO:0016020;GO:0004806;GO:0019433;GO:0055088;GO:0005811	-	KOG3773-Adiponutrin and related vesicular transport proteins; predicted alpha/beta hydrolase[U]
ENSG00000203786	25.3792	13.2542	0.937201	4.38608e-05	0.00257159	up	KPRP	keratinocyte proline rich protein [Source:HGNC Symbol;Acc:HGNC:31823]	GO:0005515;GO:0005737;GO:0070062	-	-
ENSG00000198860	22.6256	36.6844	-0.697209	4.45139e-05	0.0025991	down	TSEN15	tRNA splicing endonuclease subunit 15 [Source:HGNC Symbol;Acc:HGNC:16791]	GO:0090305;GO:0008033;GO:0005634;GO:0006397;GO:0000213;GO:0004519;GO:0006388;GO:0090501;GO:0090502;GO:0005730;GO:0005654	-	-
ENSG00000167306	57.1601	37.4187	0.61125	4.54887e-05	0.00264509	up	MYO5B	myosin VB [Source:HGNC Symbol;Acc:HGNC:7603]	GO:0005515;GO:0003779;GO:0016459;GO:0003774;GO:0005524;GO:0000166;GO:0015031;GO:0005737;GO:0006810;GO:0005516;GO:0016192;GO:0070062;GO:0055037;GO:0043234;GO:0017137;GO:0003091;GO:0030659;GO:0032439;GO:0000146;GO:0045179	-	KOG0160-Myosin class V heavy chain[Z]
ENSG00000143153	75.6658	46.0797	0.71551	4.84351e-05	0.00280487	up	ATP1B1	ATPase Na+/K+ transporting subunit beta 1 [Source:HGNC Symbol;Acc:HGNC:804]	GO:0043209;GO:0042383;GO:0016324;GO:0016323;GO:0014704;GO:0005901;GO:0005890;GO:0005886;GO:1903281;GO:1903169;GO:0060048;GO:0050821;GO:0055119;GO:0030001;GO:0010882;GO:0010468;GO:0006874;GO:0006814;GO:0001666;GO:0006813;GO:0019901;GO:0008022;GO:0005391;GO:0005515;GO:0006811;GO:0007155;GO:0005622;GO:0016021;GO:0016020;GO:0006810;GO:0050900;GO:0010248;GO:0070062;GO:0034220;GO:1903278;GO:1903779;GO:…	K01540-ko04024 cAMP signaling pathway;ko04022 cGMP - PKG signaling pathway;ko04911 Insulin secretion;ko04918 Thyroid hormone synthesis;ko04919 Thyroid hormone signaling pathway;ko04260 Cardiac muscle contraction;ko04261 Adrenergic signaling in cardiomyocytes;ko04970 Salivary secretion;ko04971 Gastric acid secretion;ko04972 Pancreatic secretion;ko04976 Bile secretion;ko04973 Carbohydrate digestion…	KOG3927-Na+/K+ ATPase, beta subunit[P]
ENSG00000134317	108.53	61.3415	0.823152	4.86885e-05	0.00280803	up	GRHL1	grainyhead like transcription factor 1 [Source:HGNC Symbol;Acc:HGNC:17923]	GO:0005634;GO:0061436;GO:0045616;GO:0008544;GO:0002934;GO:0044212;GO:0043565;GO:0019216;GO:0031490;GO:0006355;GO:0006351;GO:0003677;GO:0006366;GO:0005654;GO:0005829;GO:0043231;GO:0005794;GO:0007275;GO:0000978;GO:0001077;GO:0045944	-	KOG4091-Transcription factor[K]
ENSG00000177628	143.107	92.7586	0.625541	5.26368e-05	0.0030234	up	GBA	glucosylceramidase beta [Source:HGNC Symbol;Acc:HGNC:4177]	GO:0016798;GO:0008152;GO:0006665;GO:0006629;GO:0005765;GO:0016787;GO:0016020;GO:0005764;GO:0004348;GO:0005515;GO:0006687;GO:0070062;GO:0032715;GO:0005102;GO:0016241;GO:0050728;GO:1901215;GO:0035307;GO:0043407;GO:0006680;GO:0023021;GO:0032268;GO:0032463;GO:0043243;GO:0046512;GO:0046513;GO:0051247;GO:0071356;GO:1903052;GO:1903061;GO:1904457;GO:1905165;GO:0043202;GO:0005615;GO:1905037;GO:1904925;GO:…	K01201-ko00600 Sphingolipid metabolism;ko00511 Other glycan degradation;ko04142 Lysosome	KOG2566-Beta-glucocerebrosidase[G]
ENSG00000101096	2.36968	1.26859	0.901471	5.47683e-05	0.0031331	up	NFATC2	nuclear factor of activated T-cells 2 [Source:HGNC Symbol;Acc:HGNC:7776]	GO:0005515;GO:0003700;GO:0006355;GO:0006351;GO:0003677;GO:0006366;GO:0005654;GO:0005829;GO:0005737;GO:0005634;GO:0006974;GO:0038095;GO:0030890;GO:0050853;GO:0016477;GO:0045893;GO:0042493;GO:0044798;GO:0030529;GO:0005667;GO:0000790;GO:1901741;GO:0045944;GO:0033173;GO:0014904;GO:0010628;GO:0001816;GO:0000122;GO:0044212;GO:0043565;GO:0008134;GO:0003682;GO:0001078;GO:0001077;GO:0000981;GO:0000978;GO:…	K17332-ko04310 Wnt signaling pathway;ko04370 VEGF signaling pathway;ko04022 cGMP - PKG signaling pathway;ko04650 Natural killer cell mediated cytotoxicity;ko04660 T cell receptor signaling pathway;ko04662 B cell receptor signaling pathway;ko04921 Oxytocin signaling pathway;ko04360 Axon guidance;ko04380 Osteoclast differentiation;ko05166 HTLV-I infection;ko05161 Hepatitis B	-
ENSG00000172731	14.6166	9.53927	0.615661	5.58043e-05	0.0031795	up	LRRC20	leucine rich repeat containing 20 [Source:HGNC Symbol;Acc:HGNC:23421]	GO:0005515	-	KOG4579-Leucine-rich repeat (LRR) protein associated with apoptosis in muscle tissue[R]
ENSG00000188508	249.177	152.887	0.704709	5.71098e-05	0.00324081	up	KRTDAP	keratinocyte differentiation associated protein [Source:HGNC Symbol;Acc:HGNC:16313]	GO:0005576;GO:0030154	-	-
ENSG00000057657	34.3725	19.3476	0.829105	5.89213e-05	0.00333023	up	PRDM1	PR/SET domain 1 [Source:HGNC Symbol;Acc:HGNC:9346]	GO:0005515;GO:0000122;GO:0006355;GO:0006351;GO:0003700;GO:0003677;GO:0032259;GO:0016740;GO:0008168;GO:0046872;GO:0005737;GO:0005634;GO:0003676;GO:0002376;GO:0045087;GO:0002250;GO:0000978;GO:0001078;GO:0005654;GO:1990841;GO:0032823;GO:0033082;GO:0048869;GO:0051136;GO:1990654;GO:0060976;GO:0060707;GO:0060576;GO:0048844;GO:0045579;GO:0045165;GO:0042462;GO:0042127;GO:0035904;GO:0031665;GO:0030889;GO:…	-	KOG2461-Transcription factor BLIMP-1/PRDI-BF1, contains C2H2-type Zn-finger and SET domains[K]
ENSG00000185962	12.9959	1.87281	2.79478	6.20279e-05	0.00346425	up	LCE3A	late cornified envelope 3A [Source:HGNC Symbol;Acc:HGNC:29461]	GO:0005737;GO:0008544;GO:0031424;GO:0005198;GO:0018149;GO:0030216;GO:0001533	-	-
ENSG00000213722	35.3361	21.2852	0.731293	6.50309e-05	0.00360348	up	DDAH2	dimethylarginine dimethylaminohydrolase 2 [Source:HGNC Symbol;Acc:HGNC:2716]	GO:0016403;GO:0000052;GO:0006527;GO:0045429;GO:0006525;GO:0016597;GO:0005515;GO:0005739;GO:0016787;GO:0005829;GO:0005737;GO:0005815;GO:0070062;GO:0043066;GO:0050999;GO:0003824;GO:0007263;GO:0006809	-	-
ENSG00000268104	34.4783	17.7598	0.957069	6.86707e-05	0.0037903	up	SLC6A14	solute carrier family 6 member 14 [Source:HGNC Symbol;Acc:HGNC:11047]	GO:0031526;GO:0003333;GO:0055085;GO:0015293;GO:0016021;GO:0016020;GO:0006810;GO:0005328;GO:0006836;GO:0005886;GO:0005887;GO:0070062;GO:0006865;GO:0031982;GO:0015171;GO:0009636;GO:0006520;GO:0005215	-	KOG3659-Sodium-neurotransmitter symporter[T]
ENSG00000164904	35.4412	64.2441	-0.858137	7.05037e-05	0.00387406	down	ALDH7A1	aldehyde dehydrogenase 7 family member A1 [Source:HGNC Symbol;Acc:HGNC:877]	GO:0008152;GO:0055114;GO:0016491;GO:0005515;GO:0005739;GO:0005829;GO:0005737;GO:0005634;GO:0070062;GO:0006554;GO:0005759;GO:0007605;GO:0004029;GO:0006081;GO:0004043;GO:0008802;GO:0019285;GO:0042426	K14085-ko01230 Biosynthesis of amino acids;ko00010 Glycolysis / Gluconeogenesis;ko00053 Ascorbate and aldarate metabolism;ko00620 Pyruvate metabolism;ko00071 Fatty acid degradation;ko00561 Glycerolipid metabolism;ko00260 Glycine, serine and threonine metabolism;ko00280 Valine, leucine and isoleucine degradation;ko00300 Lysine biosynthesis;ko00310 Lysine degradation;ko00330 Arginine and proline me…	KOG2453-Aldehyde dehydrogenase[C]
ENSG00000146555	0.055101	0.357552	-2.698	7.07366e-05	0.00387406	down	SDK1	sidekick cell adhesion molecule 1 [Source:HGNC Symbol;Acc:HGNC:19307]	GO:0060998;GO:0048148;GO:0045216;GO:0005886;GO:0007155;GO:0016021;GO:0016020;GO:0030054;GO:0045202;GO:0070062;GO:0010842;GO:0042802;GO:0007156;GO:0007416	-	KOG3510-FOG: Immunoglobulin C-2 Type/fibronectin type III domains[T]
ENSG00000001461	44.1188	68.096	-0.626177	7.34164e-05	0.00400479	down	NIPAL3	NIPA like domain containing 3 [Source:HGNC Symbol;Acc:HGNC:25233]	GO:0005515;GO:0016021;GO:0016020;GO:0015095;GO:0015693;GO:1903830	-	KOG2922-Uncharacterized conserved protein[S]
ENSG00000164120	15.2611	5.54184	1.46142	7.60894e-05	0.00411932	up	HPGD	hydroxyprostaglandin dehydrogenase 15-(NAD) [Source:HGNC Symbol;Acc:HGNC:5154]	GO:0016323;GO:0005737;GO:0005615;GO:1904707;GO:0097070;GO:0070493;GO:0045471;GO:0043065;GO:0032496;GO:0032355;GO:0007565;GO:0006693;GO:0001822;GO:0042803;GO:0016404;GO:0051287;GO:0003824;GO:0070403;GO:0006631;GO:0005829;GO:0006629;GO:0055114;GO:0016491;GO:0005654;GO:0070062;GO:0045786;GO:0004957;GO:0007179;GO:0030728;GO:0019372;GO:2001300;GO:0007567	K00069-ko05202 Transcriptional misregulation in cancers	KOG4169-15-hydroxyprostaglandin dehydrogenase and related dehydrogenases[IR]
ENSG00000189090	22.4003	7.76116	1.52917	7.66987e-05	0.00413646	up	FAM25G	family with sequence similarity 25 member G [Source:HGNC Symbol;Acc:HGNC:23590]	-	-	-
ENSG00000175984	21.7596	10.7396	1.01872	7.81771e-05	0.00418425	up	DENND2C	DENN domain containing 2C [Source:HGNC Symbol;Acc:HGNC:24748]	GO:0043547;GO:0005085;GO:0017112	-	-
ENSG00000181652	8.34461	4.26169	0.96942	8.17795e-05	0.00434415	up	ATG9B	autophagy related 9B [Source:HGNC Symbol;Acc:HGNC:21899]	GO:0016021;GO:0016020;GO:0031410;GO:0006914;GO:0000421;GO:0000407;GO:0005776;GO:0000045;GO:0000422;GO:0034497;GO:0034727;GO:0044805	-	-
ENSG00000163406	0.454463	1.31827	-1.53641	9.08821e-05	0.00479707	down	SLC15A2	solute carrier family 15 member 2 [Source:HGNC Symbol;Acc:HGNC:10921]	GO:0055085;GO:0015293;GO:0016020;GO:0005215;GO:0015031;GO:0006810;GO:0016021;GO:0005886;GO:0015992;GO:0005515;GO:0070062;GO:0015833;GO:0005887;GO:0015198;GO:0006857;GO:0006811;GO:0015893;GO:0015333	-	KOG1237-H+/oligopeptide symporter[E]
ENSG00000115414	42.5217	84.6599	-0.993479	9.13243e-05	0.00479707	down	FN1	fibronectin 1 [Source:HGNC Symbol;Acc:HGNC:3778]	GO:0052047;GO:0008022;GO:0005102;GO:0051702;GO:0051087;GO:0019899;GO:0005615;GO:0097718;GO:0005515;GO:0005576;GO:0007155;GO:0005578;GO:0050900;GO:0042802;GO:0010952;GO:0008201;GO:0070062;GO:0010628;GO:0044267;GO:0031012;GO:0072562;GO:0008360;GO:0006953;GO:0008284;GO:0002576;GO:0031093;GO:0030198;GO:0001525;GO:0005788;GO:0005178;GO:0022617;GO:0033622;GO:0048146;GO:0001932;GO:0034446;GO:0005793;GO:…	K05717-ko04151 PI3K-Akt signaling pathway;ko04512 ECM-receptor interaction;ko04810 Regulation of actin cytoskeleton;ko04510 Focal adhesion;ko05200 Pathways in cancer;ko05205 Proteoglycans in cancer;ko05222 Small cell lung cancer;ko04933 AGE-RAGE signaling pathway in diabetic complications;ko05100 Bacterial invasion of epithelial cells;ko05146 Amoebiasis	-
ENSG00000101187	18.2904	10.8586	0.752244	9.19141e-05	0.00481017	up	SLCO4A1	solute carrier organic anion transporter family member 4A1 [Source:HGNC Symbol;Acc:HGNC:10953]	GO:0005886;GO:0006811;GO:0016020;GO:0005215;GO:0006810;GO:0016021;GO:0070327;GO:0043252;GO:0015349	-	KOG3626-Organic anion transporter[Q]
ENSG00000188277	6.24745	2.63378	1.24613	9.63171e-05	0.00498215	up	C15orf62	chromosome 15 open reading frame 62 [Source:HGNC Symbol;Acc:HGNC:34489]	GO:0043547;GO:0005739;GO:0005737;GO:0005096;GO:0005886;GO:0017049;GO:0007266;GO:0008360;GO:0030838;GO:0031274	-	-
ENSG00000109046	182.837	104.524	0.806715	9.65219e-05	0.00498215	up	WSB1	WD repeat and SOCS box containing 1 [Source:HGNC Symbol;Acc:HGNC:19221]	GO:0005515;GO:0035556;GO:0016567;GO:0005622;GO:0008150;GO:0005829;GO:0000209;GO:0004842;GO:0043687	-	-
ENSG00000204538	2.52252	0.338869	2.89607	9.66108e-05	0.00498215	up	PSORS1C2	psoriasis susceptibility 1 candidate 2 [Source:HGNC Symbol;Acc:HGNC:17199]	GO:0005576;GO:0003674;GO:0008150;GO:0005575	-	-
ENSG00000189433	74.216	49.4496	0.585771	9.97157e-05	0.00512357	up	GJB4	gap junction protein beta 4 [Source:HGNC Symbol;Acc:HGNC:4286]	GO:0042048;GO:0007608;GO:0030054;GO:0005886;GO:0005730;GO:0005634;GO:0016021;GO:0016020;GO:0005921;GO:0007154;GO:0005922	-	-
ENSG00000137094	31.3699	15.2958	1.03624	0.000101262	0.0051842	up	DNAJB5	DnaJ heat shock protein family (Hsp40) member B5 [Source:HGNC Symbol;Acc:HGNC:14887]	GO:0005829;GO:0005634;GO:0000122;GO:0005515;GO:0006457;GO:0051082;GO:0006986;GO:0051087	-	KOG0714-Molecular chaperone (DnaJ superfamily)[O]
ENSG00000258724	0.691492	0.0001	12.7555	0.000102294	0.0052181	up	AC105001.2	-	GO:0003677;GO:0005634;GO:0003676	-	-
ENSG00000168447	41.332	20.2623	1.02846	0.000104662	0.00531968	up	SCNN1B	sodium channel epithelial 1 beta subunit [Source:HGNC Symbol;Acc:HGNC:10600]	GO:0034706;GO:0016021;GO:0016020;GO:0009897;GO:0006814;GO:0050699;GO:0015280;GO:0005272;GO:0035725;GO:0005515;GO:0005886;GO:0006811;GO:0006810;GO:0030659;GO:0031410;GO:0050896;GO:0005887;GO:0050909;GO:0070062;GO:0034220;GO:0016324;GO:0007588;GO:0050891;GO:0055078	K04825-ko04960 Aldosterone-regulated sodium reabsorption;ko04742 Taste transduction	KOG4294-Non voltage-gated ion channels (DEG/ENaC family)[PT]
ENSG00000131016	12.068	6.6485	0.86008	0.000105445	0.00534027	up	AKAP12	A-kinase anchoring protein 12 [Source:HGNC Symbol;Acc:HGNC:370]	GO:0005515;GO:0005886;GO:0007165;GO:0006605;GO:0005829;GO:0016020;GO:0005737;GO:0005856;GO:0005925;GO:0005938;GO:0007186;GO:0030819;GO:0051018;GO:0008179;GO:0010739;GO:0090036	-	-
ENSG00000244057	7.52197	0.854955	3.13719	0.000107015	0.00540043	up	LCE3C	late cornified envelope 3C [Source:HGNC Symbol;Acc:HGNC:16612]	GO:0005515;GO:0005737;GO:0008544;GO:0031424;GO:0005198;GO:0018149;GO:0030216;GO:0001533	-	-
ENSG00000118515	24.6954	39.8947	-0.691955	0.000111838	0.00562375	down	SGK1	serum/glucocorticoid regulated kinase 1 [Source:HGNC Symbol;Acc:HGNC:10810]	GO:0006974;GO:0006468;GO:0004672;GO:0005515;GO:0005886;GO:0005739;GO:0016310;GO:0016301;GO:0005789;GO:0005783;GO:0016740;GO:0005829;GO:0005524;GO:0004674;GO:0000166;GO:0016020;GO:0016607;GO:0005737;GO:0005634;GO:0006915;GO:0035556;GO:0034220;GO:0004712;GO:0005246;GO:0015459;GO:0017080;GO:0017081;GO:0001558;GO:0006814;GO:0006950;GO:0007616;GO:0008217;GO:0018105;GO:0030334;GO:0032411;GO:0042127;GO:…	K13302-ko04068 FoxO signaling pathway;ko04151 PI3K-Akt signaling pathway;ko04150 mTOR signaling pathway;ko04960 Aldosterone-regulated sodium reabsorption	KOG0598-Ribosomal protein S6 kinase and related proteins[RT]
ENSG00000064195	14.1321	7.25326	0.962276	0.000112664	0.00564517	up	DLX3	distal-less homeobox 3 [Source:HGNC Symbol;Acc:HGNC:2916]	GO:0005634;GO:0071895;GO:0042475;GO:0001890;GO:0001568;GO:0003682;GO:0001077;GO:0043565;GO:0003677;GO:0006366;GO:0006355;GO:0007275;GO:0045944;GO:0003700	-	KOG0850-Transcription factor DLX and related proteins with LIM Zn-binding and HOX domains[K]
ENSG00000187720	30.1458	47.3373	-0.651024	0.000114019	0.00569291	down	THSD4	thrombospondin type 1 domain containing 4 [Source:HGNC Symbol;Acc:HGNC:25835]	GO:0005578;GO:0001527;GO:0048251;GO:0006508;GO:0005576;GO:0016787;GO:0004222;GO:0031012;GO:0008233;GO:0070062	-	KOG3538-Disintegrin metalloproteinases with thrombospondin repeats[O]
ENSG00000145147	3.26789	5.49498	-0.749754	0.000115787	0.00576081	down	SLIT2	slit guidance ligand 2 [Source:HGNC Symbol;Acc:HGNC:11086]	GO:0005576;GO:0042803;GO:0005509;GO:0016020;GO:0005737;GO:0007275;GO:0005615;GO:0007399;GO:0030154;GO:0006935;GO:0005886;GO:0042802;GO:0005515;GO:0008201;GO:0070062;GO:0043065;GO:0001933;GO:0007411;GO:0043116;GO:0034260;GO:0010596;GO:0002042;GO:0090288;GO:0030336;GO:0048754;GO:0030308;GO:0048495;GO:0005095;GO:0090027;GO:0008045;GO:0048846;GO:0050919;GO:0032870;GO:0035385;GO:0051414;GO:0061364;GO:…	K06839-ko04360 Axon guidance	KOG4237-Extracellular matrix protein slit, contains leucine-rich and EGF-like repeats[WT]
ENSG00000143536	25.8987	12.6181	1.03738	0.000118029	0.00585176	up	CRNN	cornulin [Source:HGNC Symbol;Acc:HGNC:1230]	GO:0005509;GO:0046872;GO:0016020;GO:0005737;GO:0046914;GO:0070062;GO:0009408;GO:0016337	-	-
ENSG00000204941	5.70835	10.8002	-0.919908	0.000120439	0.00595037	down	PSG5	pregnancy specific beta-1-glycoprotein 5 [Source:HGNC Symbol;Acc:HGNC:9522]	GO:0005576;GO:0005515;GO:0007565	-	-
ENSG00000140505	0.983243	0.140401	2.808	0.000122029	0.00600791	up	CYP1A2	cytochrome P450 family 1 subfamily A member 2 [Source:HGNC Symbol;Acc:HGNC:2596]	GO:0043231;GO:0071280;GO:0071276;GO:0050665;GO:0045333;GO:0042493;GO:0035902;GO:0032496;GO:0032355;GO:0030324;GO:0018894;GO:0017144;GO:0014070;GO:0010468;GO:0010033;GO:0009791;GO:0009404;GO:0006778;GO:0006725;GO:0016712;GO:0004497;GO:0016705;GO:0005506;GO:0006629;GO:0005789;GO:0031090;GO:0005783;GO:0055114;GO:0016491;GO:0046872;GO:0016020;GO:0020037;GO:0008202;GO:0070330;GO:0006805;GO:0009055;GO:…	-	-
ENSG00000204021	8.75427	3.9007	1.16625	0.00012553	0.00615163	up	LIPK	lipase family member K [Source:HGNC Symbol;Acc:HGNC:23444]	GO:0005576;GO:0016042;GO:0006629;GO:0016787;GO:0016788	-	KOG2624-Triglyceride lipase-cholesterol esterase[I]
ENSG00000108244	606.644	297.685	1.02706	0.000125819	0.00615163	up	KRT23	keratin 23 [Source:HGNC Symbol;Acc:HGNC:6438]	GO:0005882;GO:0005198;GO:0005829;GO:0031424;GO:0070268	-	-
ENSG00000203837	106.125	64.7047	0.713817	0.000126399	0.00615867	up	PNLIPRP3	pancreatic lipase related protein 3 [Source:HGNC Symbol;Acc:HGNC:23492]	GO:0005576;GO:0006629;GO:0016042;GO:0016787;GO:0052689;GO:0004806	K14076-ko00561 Glycerolipid metabolism	-
ENSG00000253831	0.583232	0.0001	12.5099	0.000127051	0.00616701	up	ETV3L	ETS variant 3 like [Source:HGNC Symbol;Acc:HGNC:33834]	GO:0000122;GO:0043565;GO:0006355;GO:0006351;GO:0003700;GO:0003677;GO:0005634;GO:0000981;GO:0001227;GO:0006357;GO:0030154	-	KOG3806-Predicted transcription factor[K]
ENSG00000138821	8.27114	14.0066	-0.759952	0.000127443	0.00616701	down	SLC39A8	solute carrier family 39 member 8 [Source:HGNC Symbol;Acc:HGNC:20862]	GO:0006811;GO:0031090;GO:0016020;GO:0055085;GO:0016021;GO:0006810;GO:0046873;GO:0030001;GO:0005886;GO:0005887;GO:0006829;GO:0005385;GO:0006882;GO:0071578;GO:0070574	-	KOG2693-Putative zinc transporter[P]
ENSG00000092969	3.0652	5.73353	-0.903444	0.000139124	0.00670929	down	TGFB2	transforming growth factor beta 2 [Source:HGNC Symbol;Acc:HGNC:11768]	GO:0005576;GO:0005515;GO:0042803;GO:0016049;GO:0008083;GO:0005615;GO:0023014;GO:0005125;GO:0005160;GO:0030424;GO:0001654;GO:0007507;GO:0001540;GO:0005114;GO:0034714;GO:0008285;GO:0060395;GO:0005102;GO:0031012;GO:0008284;GO:0014068;GO:0007267;GO:0002576;GO:0046982;GO:0010862;GO:0030509;GO:0048468;GO:0031093;GO:0030593;GO:0031069;GO:0009790;GO:0008283;GO:0001525;GO:0030097;GO:0008219;GO:0030307;GO:…	K13376-ko04010 MAPK signaling pathway;ko04350 TGF-beta signaling pathway;ko04390 Hippo signaling pathway;ko04068 FoxO signaling pathway;ko04060 Cytokine-cytokine receptor interaction;ko04144 Endocytosis;ko04110 Cell cycle;ko04380 Osteoclast differentiation;ko05200 Pathways in cancer;ko05206 MicroRNAs in cancer;ko05205 Proteoglycans in cancer;ko05210 Colorectal cancer;ko05212 Pancreatic cancer;ko0…	-
ENSG00000111261	13.511	8.20902	0.718853	0.000139857	0.0067217	up	MANSC1	MANSC domain containing 1 [Source:HGNC Symbol;Acc:HGNC:25505]	GO:0016021;GO:0016020	-	-
ENSG00000249471	2.10639	5.28631	-1.32749	0.00014326	0.0068619	down	ZNF324B	zinc finger protein 324B [Source:HGNC Symbol;Acc:HGNC:33107]	GO:0005622;GO:0006355;GO:0006351;GO:0003677;GO:0046872;GO:0005634;GO:0003676	-	KOG1721-FOG: Zn-finger[R]
ENSG00000011422	108.477	68.8804	0.655228	0.000144795	0.00691199	up	PLAUR	plasminogen activator, urokinase receptor [Source:HGNC Symbol;Acc:HGNC:9053]	GO:0009986;GO:0019899;GO:0005515;GO:0005576;GO:0005886;GO:0016021;GO:0016020;GO:0030054;GO:0019904;GO:0031225;GO:0005925;GO:0042995;GO:0005789;GO:0070062;GO:0030162;GO:0004872;GO:0005102;GO:0043312;GO:0035579;GO:0030377;GO:0038195;GO:0006935;GO:0007165;GO:0007596;GO:0019898;GO:0005788;GO:0006928;GO:0016255;GO:0001934;GO:0043066;GO:0042730;GO:0071438;GO:0043388;GO:0045742;GO:0090200;GO:2001243;GO:…	K03985-ko04610 Complement and coagulation cascades;ko05205 Proteoglycans in cancer	-
ENSG00000136697	10.8439	4.44716	1.28592	0.00014945	0.00708296	up	IL1F10	interleukin 1 family member 10 (theta) [Source:HGNC Symbol;Acc:HGNC:15552]	GO:0006955;GO:0005576;GO:0005615;GO:0006954;GO:0005125;GO:0005149;GO:0019221	-	-
ENSG00000182489	5.05768	1.90415	1.40933	0.00014988	0.00708296	up	XKRX	XK related, X-linked [Source:HGNC Symbol;Acc:HGNC:29845]	GO:0005886;GO:0016021;GO:0016020	-	-
ENSG00000178363	8.38418	16.5379	-0.980035	0.000164389	0.00771699	down	CALML3	calmodulin like 3 [Source:HGNC Symbol;Acc:HGNC:1452]	GO:0005515;GO:0005509;GO:0046872;GO:0070062	K02183-ko04014 Ras signaling pathway;ko04015 Rap1 signaling pathway;ko04020 Calcium signaling pathway;ko04070 Phosphatidylinositol signaling system;ko04024 cAMP signaling pathway;ko04022 cGMP - PKG signaling pathway;ko04114 Oocyte meiosis;ko04910 Insulin signaling pathway;ko04922 Glucagon signaling pathway;ko04912 GnRH signaling pathway;ko04915 Estrogen signaling pathway;ko04921 Oxytocin signalin…	KOG0027-Calmodulin and related proteins (EF-Hand superfamily)[T]
ENSG00000092295	737.648	369.434	0.997619	0.000166209	0.0077766	up	TGM1	transglutaminase 1 [Source:HGNC Symbol;Acc:HGNC:11777]	GO:0003810;GO:0018149;GO:0016746;GO:0016740;GO:0046872;GO:0016020;GO:0005886;GO:0005515;GO:0031424;GO:0005829;GO:0070062;GO:0006464;GO:0030216;GO:0045787;GO:0031224;GO:0010838;GO:0070268;GO:0001533;GO:0043163	-	-
ENSG00000163220	6363.55	3778.41	0.752054	0.000167015	0.00778853	up	S100A9	S100 calcium binding protein A9 [Source:HGNC Symbol;Acc:HGNC:10499]	GO:0005576;GO:0005515;GO:0030054;GO:0005886;GO:0008270;GO:0005829;GO:0005509;GO:0005654;GO:0046872;GO:0016020;GO:0005737;GO:0005634;GO:0008017;GO:0006915;GO:0005615;GO:0005856;GO:0098869;GO:0002376;GO:0006954;GO:0045087;GO:0006914;GO:0006935;GO:0050727;GO:0042742;GO:0070062;GO:0031012;GO:0043312;GO:0004871;GO:0007267;GO:0051092;GO:0002224;GO:0034774;GO:0019730;GO:0001816;GO:0030593;GO:0050729;GO:…	-	-
ENSG00000080822	85.4094	51.8779	0.719276	0.00018058	0.00833854	up	CLDND1	claudin domain containing 1 [Source:HGNC Symbol;Acc:HGNC:1322]	GO:0016021;GO:0016020;GO:0009986;GO:0016324	-	-
ENSG00000116741	103.456	57.345	0.851274	0.000187813	0.00861399	up	RGS2	regulator of G protein signaling 2 [Source:HGNC Symbol;Acc:HGNC:9998]	GO:0043005;GO:0009898;GO:0005829;GO:0005886;GO:0071877;GO:0060452;GO:0060087;GO:0055119;GO:0050873;GO:0045744;GO:0043951;GO:0043547;GO:0043407;GO:0031116;GO:0010614;GO:0010519;GO:0007283;GO:0048487;GO:0005096;GO:0005515;GO:0005739;GO:0016020;GO:0005737;GO:0005634;GO:0007049;GO:0005730;GO:0006417;GO:0009968;GO:0008277;GO:0005516;GO:0001965	K18154-ko04022 cGMP - PKG signaling pathway;ko04921 Oxytocin signaling pathway;ko04740 Olfactory transduction	KOG3589-G protein signaling regulators[T]
ENSG00000019186	0.254636	1.61719	-2.66698	0.000188374	0.00861399	down	CYP24A1	cytochrome P450 family 24 subfamily A member 1 [Source:HGNC Symbol;Acc:HGNC:2602]	GO:0005739;GO:0042359;GO:0008403;GO:0016705;GO:0005506;GO:0005886;GO:0055114;GO:0016491;GO:0004497;GO:0005654;GO:0005634;GO:0046872;GO:0020037;GO:0005741;GO:0006766;GO:0033280;GO:0001649;GO:0070561;GO:0030342;GO:0042369	K07436-ko00100 Steroid biosynthesis;ko05206 MicroRNAs in cancer	KOG0159-Cytochrome P450 CYP11/CYP12/CYP24/CYP27 subfamilies[Q]
ENSG00000127507	10.5954	6.85132	0.628978	0.000198101	0.00902956	up	ADGRE2	adhesion G protein-coupled receptor E2 [Source:HGNC Symbol;Acc:HGNC:3337]	GO:0007165;GO:0004871;GO:0005886;GO:0007155;GO:0005509;GO:0007186;GO:0004930;GO:0016020;GO:0016021;GO:0004888;GO:0007166;GO:0006954;GO:0042995;GO:0016477;GO:0035374;GO:0032587;GO:0071621;GO:0043304;GO:0031256	-	KOG4193-G protein-coupled receptors[T]
ENSG00000186474	28.1153	16.1884	0.7964	0.00019916	0.00904863	up	KLK12	kallikrein related peptidase 12 [Source:HGNC Symbol;Acc:HGNC:6360]	GO:0004252;GO:0005576;GO:0006508;GO:0008233;GO:0016787;GO:0005615;GO:0008236;GO:0070062;GO:0070268	-	KOG3627-Trypsin[E]
ENSG00000205363	5.76405	3.24931	0.826952	0.000200033	0.0090592	up	C15orf59	chromosome 15 open reading frame 59 [Source:HGNC Symbol;Acc:HGNC:33753]	-	-	-
ENSG00000078596	6.99712	13.9696	-0.997454	0.000202892	0.00913012	down	ITM2A	integral membrane protein 2A [Source:HGNC Symbol;Acc:HGNC:6173]	GO:0002377;GO:0002317;GO:0005515;GO:0016021;GO:0016020	-	KOG4681-Uncharacterized conserved protein[S]
ENSG00000124882	48.9059	28.4705	0.780542	0.000204285	0.0091435	up	EREG	epiregulin [Source:HGNC Symbol;Acc:HGNC:3443]	GO:0005615;GO:0048661;GO:0048160;GO:0045840;GO:0045741;GO:0045740;GO:0045410;GO:0045089;GO:0043434;GO:0042700;GO:0042327;GO:0030728;GO:0008285;GO:0008284;GO:0007173;GO:0007143;GO:0001819;GO:0001556;GO:0001550;GO:0008083;GO:0005154;GO:0005576;GO:0043547;GO:0005886;GO:0018108;GO:0005622;GO:0016021;GO:0016020;GO:0007275;GO:0030154;GO:0046854;GO:0005887;GO:0005515;GO:0000165;GO:0045892;GO:0046934;GO:…	K09784-ko04012 ErbB signaling pathway	-
ENSG00000089723	12.0101	7.06179	0.76614	0.000206437	0.00920177	up	OTUB2	OTU deubiquitinase, ubiquitin aldehyde binding 2 [Source:HGNC Symbol;Acc:HGNC:20351]	GO:0006508;GO:0008234;GO:0008233;GO:0005515;GO:0016787;GO:0016579;GO:0005634;GO:0036459;GO:0004843;GO:0070536;GO:0071108;GO:0043130;GO:0035871;GO:0019784	-	KOG3991-Uncharacterized conserved protein[S]
ENSG00000062282	39.9057	21.7174	0.877741	0.000210755	0.0093647	up	DGAT2	diacylglycerol O-acyltransferase 2 [Source:HGNC Symbol;Acc:HGNC:16940]	GO:0016747;GO:0048471;GO:0043231;GO:0030176;GO:0016021;GO:0016020;GO:0005811;GO:0005783;GO:0005739;GO:0097006;GO:0090181;GO:0071400;GO:0060613;GO:0055089;GO:0050746;GO:0046339;GO:0046322;GO:0045722;GO:0042632;GO:0035356;GO:0035336;GO:0034383;GO:0019915;GO:0019432;GO:0010867;GO:0042803;GO:0004144;GO:0003846;GO:0006629;GO:0016746;GO:0005789;GO:0016740;GO:0042572;GO:0050252;GO:0036155;GO:0006071	K11160-ko00561 Glycerolipid metabolism;ko04975 Fat digestion and absorption	KOG0831-Acyl-CoA:diacylglycerol acyltransferase (DGAT)[I]
ENSG00000137878	11.3841	6.32014	0.848993	0.000216598	0.00959413	up	GCOM1	GRINL1A complex locus 1 [Source:HGNC Symbol;Acc:HGNC:26424]	GO:0035556;GO:0016591;GO:0030864;GO:0031674;GO:0005622	-	-
ENSG00000198910	17.5	29.8122	-0.768552	0.000219789	0.00970505	down	L1CAM	L1 cell adhesion molecule [Source:HGNC Symbol;Acc:HGNC:6470]	GO:0005515;GO:0019904;GO:0005886;GO:0007155;GO:0016021;GO:0016020;GO:0007275;GO:0007399;GO:0030154;GO:0005925;GO:0030425;GO:0042995;GO:0050900;GO:0045773;GO:0030424;GO:0030426;GO:0044295;GO:0009986;GO:0007411;GO:0016477;GO:0050808;GO:0031175;GO:0007160;GO:0043025;GO:0061564;GO:0006935	K06550-ko04514 Cell adhesion molecules (CAMs);ko04360 Axon guidance	KOG3513-Neural cell adhesion molecule L1[T]
ENSG00000177098	2.88982	5.8141	-1.00858	0.000220673	0.00971374	down	SCN4B	sodium voltage-gated channel beta subunit 4 [Source:HGNC Symbol;Acc:HGNC:10592]	GO:0014704;GO:0005886;GO:0035725;GO:0005248;GO:0006814;GO:0034765;GO:0006811;GO:0005244;GO:0016020;GO:0016021;GO:0006810;GO:0005272;GO:0060078;GO:0001518;GO:0017080;GO:0044325;GO:2000649;GO:0031226;GO:0060048;GO:0086002;GO:0086016;GO:0086091;GO:0086006;GO:0086012;GO:0060307;GO:0010765	K04848-ko04261 Adrenergic signaling in cardiomyocytes	-
ENSG00000102554	175.456	114.663	0.613708	0.000224694	0.00984432	up	KLF5	Kruppel like factor 5 [Source:HGNC Symbol;Acc:HGNC:6349]	GO:0005634;GO:1901653;GO:0071407;GO:0060576;GO:0045893;GO:0045600;GO:0035914;GO:0032534;GO:0030033;GO:0008284;GO:0006357;GO:0001525;GO:0000122;GO:0043565;GO:0008134;GO:0003700;GO:0003677;GO:0005515;GO:0006355;GO:0006351;GO:0005654;GO:0046872;GO:0043231;GO:0005794;GO:0003676;GO:0000978;GO:0006366;GO:0001077;GO:0045944	-	KOG1721-FOG: Zn-finger[R]
ENSG00000284431	7.44261	13.1932	-0.825916	0.000225033	0.00984432	down	AL022238.4	-	-	-	-
ENSG00000163435	15.7539	8.3442	0.916865	0.000229056	0.0099894	up	ELF3	E74 like ETS transcription factor 3 [Source:HGNC Symbol;Acc:HGNC:3318]	GO:0060056;GO:0045944;GO:0030198;GO:0009653;GO:0006355;GO:0001824;GO:0003700;GO:0003677;GO:0001077;GO:0000978;GO:0005515;GO:0043565;GO:0006366;GO:0006351;GO:0005654;GO:0005829;GO:0005794;GO:0005737;GO:0005634;GO:0006954;GO:0007275;GO:0030154;GO:0030855;GO:0003713;GO:0045893;GO:0000981;GO:0006357;GO:0045892;GO:0008544	-	KOG3804-Transcription factor NERF and related proteins, contain ETS domain[K]
ENSG00000276430	23.232	8.42442	1.46346	0.000235313	0.0102307	up	FAM25C	family with sequence similarity 25 member C [Source:HGNC Symbol;Acc:HGNC:23586]	-	-	-
ENSG00000072274	50.2295	86.6516	-0.786691	0.00023642	0.0102448	down	TFRC	transferrin receptor [Source:HGNC Symbol;Acc:HGNC:11763]	GO:0005886;GO:0006879;GO:0006898;GO:0004998;GO:0033572;GO:1990712;GO:0070062;GO:0055037;GO:0048471;GO:0016020;GO:0010008;GO:0009986;GO:0009897;GO:0005905;GO:0005768;GO:0045780;GO:0030316;GO:0001948;GO:0042470;GO:0005576;GO:0005515;GO:0016021;GO:0003723;GO:0005615;GO:0042802;GO:0030890;GO:0046718;GO:0006897;GO:0061024;GO:0072562;GO:0042102;GO:0005887;GO:0016032;GO:0042803;GO:1903561;GO:0031410;GO:…	K06503-ko04066 HIF-1 signaling pathway;ko04144 Endocytosis;ko04145 Phagosome;ko04640 Hematopoietic cell lineage	KOG2195-Transferrin receptor and related proteins containing the protease-associated (PA) domain[OPR]
ENSG00000137975	60.7627	101.279	-0.737082	0.000238077	0.0102562	down	CLCA2	chloride channel accessory 2 [Source:HGNC Symbol;Acc:HGNC:2016]	GO:0005886;GO:0006821;GO:0015276;GO:0005254;GO:0005576;GO:0006508;GO:0008233;GO:0030054;GO:0006811;GO:0007155;GO:0016787;GO:0005634;GO:0046872;GO:0016021;GO:0016020;GO:0006810;GO:0008237;GO:1902476;GO:0034220;GO:0004222;GO:0005229;GO:0005887;GO:0009925	K05028-ko04924 Renin secretion;ko04972 Pancreatic secretion	-
ENSG00000116701	59.1201	36.6659	0.689211	0.000246737	0.0105648	up	NCF2	neutrophil cytosolic factor 2 [Source:HGNC Symbol;Acc:HGNC:7661]	GO:0034599;GO:0005515;GO:0055114;GO:0005829;GO:0005730;GO:0005737;GO:0002479;GO:0008022;GO:0045087;GO:0048010;GO:0009055;GO:0006968;GO:0006801;GO:0042554;GO:0045454;GO:0045730;GO:0043020;GO:0032010;GO:0001669;GO:0048365;GO:0016175	K08010-ko04145 Phagosome;ko04670 Leukocyte transendothelial migration;ko04380 Osteoclast differentiation;ko05140 Leishmaniasis	KOG4225-Sorbin and SH3 domain-containing protein[T]
ENSG00000197641	70.0387	46.1956	0.600395	0.000249999	0.0106721	up	SERPINB13	serpin family B member 13 [Source:HGNC Symbol;Acc:HGNC:8944]	GO:0005829;GO:0005615;GO:0016607;GO:0016021;GO:0016020;GO:0005737;GO:0005654;GO:0004869;GO:0030414;GO:0010466;GO:0070062;GO:0030162;GO:0004867;GO:0002020;GO:0010951;GO:0009411;GO:1902173	K13963-ko05146 Amoebiasis	KOG2392-Serpin[V]
ENSG00000164855	34.5339	22.9807	0.58759	0.000253746	0.0107995	up	TMEM184A	transmembrane protein 184A [Source:HGNC Symbol;Acc:HGNC:28797]	GO:0005886;GO:0016021;GO:0016020;GO:0005737;GO:0048471;GO:0031901;GO:0030659;GO:0031410;GO:0005768;GO:0008201;GO:0030658;GO:0030667;GO:0005215;GO:0006810	-	KOG2641-Predicted seven transmembrane receptor - rhodopsin family[T]
ENSG00000074855	14.1607	7.56939	0.903644	0.00025929	0.0109694	up	ANO8	anoctamin 8 [Source:HGNC Symbol;Acc:HGNC:29329]	GO:0016021;GO:0016020;GO:0005622;GO:0005886;GO:0006821;GO:1902476;GO:0005229;GO:0034220;GO:0044267;GO:0005788;GO:0043687	-	KOG2513-Protein required for meiotic chromosome segregation[D]
ENSG00000145824	2.97484	11.2818	-1.92311	0.000267336	0.0112424	down	CXCL14	C-X-C motif chemokine ligand 14 [Source:HGNC Symbol;Acc:HGNC:10640]	GO:0006955;GO:0005576;GO:0008009;GO:0060326;GO:2000503;GO:0048839;GO:0045662;GO:0005515;GO:0005125;GO:0005615;GO:0006935;GO:0007165;GO:0007267;GO:0005794	K10033-ko04060 Cytokine-cytokine receptor interaction;ko04062 Chemokine signaling pathway	-
ENSG00000124143	9.36497	5.24996	0.834968	0.000269325	0.0112889	up	ARHGAP40	Rho GTPase activating protein 40 [Source:HGNC Symbol;Acc:HGNC:16226]	GO:0007165;GO:0043547;GO:0005096;GO:0005829;GO:0051056	-	KOG2200-Tumour suppressor protein p122-RhoGAP/DLC1[T]
ENSG00000173210	47.7938	30.7683	0.635379	0.000270038	0.0112889	up	ABLIM3	actin binding LIM protein family member 3 [Source:HGNC Symbol;Acc:HGNC:29132]	GO:0005515;GO:0030036;GO:0006351;GO:0003779;GO:0046872;GO:0008270;GO:0005737;GO:0007010;GO:0030032;GO:0060271;GO:0001725;GO:0030027;GO:1903955;GO:0045944	K07520-ko04360 Axon guidance	KOG1044-Actin-binding LIM Zn-finger protein Limatin involved in axon guidance[TZ]
ENSG00000255508	14.1214	9.38618	0.589273	0.000273758	0.0114106	up	AP002990.1	-	GO:0050265;GO:0003676;GO:0005634;GO:0006378;GO:0003730	-	-
ENSG00000148346	1891.07	1061.21	0.833483	0.000277316	0.0115249	up	LCN2	lipocalin 2 [Source:HGNC Symbol;Acc:HGNC:6526]	GO:0005829;GO:0005615;GO:0005576;GO:0097192;GO:0071356;GO:0071347;GO:0071222;GO:0070301;GO:0070207;GO:0045087;GO:0042493;GO:0031669;GO:0031667;GO:0031346;GO:0015891;GO:0010628;GO:0010046;GO:0009635;GO:0009617;GO:0009615;GO:0006979;GO:0042803;GO:0005506;GO:0002020;GO:0006811;GO:0005215;GO:0006810;GO:0006915;GO:0036094;GO:0002376;GO:0070062;GO:0043312;GO:0019730;GO:0035580;GO:0006879;GO:0055072	-	-
ENSG00000197329	35.5299	23.0559	0.6239	0.000279906	0.0115984	up	PELI1	pellino E3 ubiquitin protein ligase 1 [Source:HGNC Symbol;Acc:HGNC:8827]	GO:0005634;GO:0070936;GO:0050871;GO:0050868;GO:0043331;GO:0043123;GO:0042130;GO:0034145;GO:0034141;GO:0032496;GO:0032088;GO:0031398;GO:0030890;GO:0001819;GO:0000209;GO:0061630;GO:0004842;GO:0005515;GO:0006468;GO:0016567;GO:0016740;GO:0008063;GO:0006955;GO:0005829;GO:0004674;GO:0034450	-	KOG3842-Adaptor protein Pellino[T]
ENSG00000112309	0.121058	0.561797	-2.21435	0.000283403	0.011709	down	B3GAT2	beta-1,3-glucuronyltransferase 2 [Source:HGNC Symbol;Acc:HGNC:922]	GO:0005794;GO:0016740;GO:0046872;GO:0016020;GO:0016021;GO:0000139;GO:0006486;GO:0015018;GO:0030203;GO:0005975;GO:0030204;GO:0050650	K10157-ko00514 Other types of O-glycan biosynthesis	KOG1476-Beta-1,3-glucuronyltransferase B3GAT1/SQV-8[O]
ENSG00000117266	6.01233	11.6715	-0.956991	0.000290883	0.0119623	down	CDK18	cyclin dependent kinase 18 [Source:HGNC Symbol;Acc:HGNC:8751]	GO:0005515;GO:0016310;GO:0016301;GO:0016740;GO:0006468;GO:0005524;GO:0004674;GO:0000166;GO:0004672;GO:0005634;GO:0005737;GO:0005575	-	KOG0594-Protein kinase PCTAIRE and related kinases[R]
ENSG00000147100	38.5673	58.132	-0.591956	0.000291226	0.0119623	down	SLC16A2	solute carrier family 16 member 2 [Source:HGNC Symbol;Acc:HGNC:10923]	GO:0005886;GO:0015293;GO:0005887;GO:0055085;GO:0016021;GO:0016020;GO:0006810;GO:0070327;GO:0015349;GO:0005215;GO:0008028;GO:0015718;GO:0043252	K08231-ko04919 Thyroid hormone signaling pathway	-
ENSG00000160588	36.5354	23.9184	0.611174	0.000294653	0.0120613	up	MPZL3	myelin protein zero like 3 [Source:HGNC Symbol;Acc:HGNC:27279]	GO:0042633;GO:0030198;GO:0005515;GO:0007155;GO:0016020;GO:0016021	-	-
ENSG00000172005	20.2203	10.3796	0.962058	0.00030621	0.0123975	up	MAL	mal, T-cell differentiation protein [Source:HGNC Symbol;Acc:HGNC:6817]	GO:0045121;GO:0019898;GO:1902043;GO:0042552;GO:0019911;GO:0005515;GO:0005783;GO:0016020;GO:0016021;GO:0006915;GO:0030154;GO:0008289;GO:0016324;GO:0016505;GO:0007417;GO:0001766;GO:0045176	-	KOG4788-Members of chemokine-like factor super family and related proteins[V]
ENSG00000129451	1148.5	759.749	0.596153	0.000315605	0.0127051	up	KLK10	kallikrein related peptidase 10 [Source:HGNC Symbol;Acc:HGNC:6358]	GO:0004252;GO:0005576;GO:0006508;GO:0008233;GO:0016787;GO:0007049;GO:0008236	-	KOG3627-Trypsin[E]
ENSG00000027075	37.3419	24.2811	0.620959	0.000330019	0.0132101	up	PRKCH	protein kinase C eta [Source:HGNC Symbol;Acc:HGNC:9403]	GO:0006468;GO:0005524;GO:0004672;GO:0035556;GO:0005622;GO:0046872;GO:0016020;GO:0005911;GO:0005886;GO:0005829;GO:0070528;GO:0045618;GO:0010744;GO:0017160;GO:0004699;GO:0016310;GO:0016301;GO:0016740;GO:0004674;GO:0000166;GO:0005737;GO:0004697;GO:0030154;GO:0070062;GO:0018105;GO:2000810;GO:0007165;GO:0019899;GO:0051092;GO:0030168;GO:0034351;GO:1903078;GO:0050861;GO:0060252	K18051-ko04530 Tight junction;ko04270 Vascular smooth muscle contraction;ko04750 Inflammatory mediator regulation of TRP channels	KOG0694-Serine/threonine protein kinase[T]
ENSG00000103888	2.93038	1.67189	0.809606	0.000337083	0.0134548	up	CEMIP	cell migration inducing hyaluronan binding protein [Source:HGNC Symbol;Acc:HGNC:29213]	GO:0016798;GO:0005576;GO:0008152;GO:0005886;GO:0016787;GO:0005783;GO:0016020;GO:0005737;GO:0005634;GO:0004415;GO:0005905;GO:0005515;GO:0030335;GO:0090314;GO:0007605;GO:0030213;GO:0005540;GO:0051281;GO:0010800;GO:0030214;GO:0045334;GO:0032050;GO:0046923;GO:1900020;GO:0030665	-	-
ENSG00000104783	5.19018	2.5777	1.0097	0.000339389	0.0135086	up	KCNN4	potassium calcium-activated channel subfamily N member 4 [Source:HGNC Symbol;Acc:HGNC:6293]	GO:0071805;GO:0006813;GO:0016021;GO:0016286;GO:0050714;GO:0046541;GO:0045332;GO:0006884;GO:0015269;GO:0005267;GO:0005515;GO:0005886;GO:0006811;GO:0016020;GO:0006810;GO:0002376;GO:0005516;GO:0008076;GO:0006952;GO:0019903;GO:0006816;GO:0030322;GO:0050862;GO:0031982;GO:0043025	K04945-ko04911 Insulin secretion;ko04970 Salivary secretion;ko04974 Protein digestion and absorption	KOG3684-Ca2+-activated K+ channel proteins (intermediate/small conductance classes)[P]
ENSG00000067798	10.9576	6.64016	0.722639	0.000344973	0.0136923	up	NAV3	neuron navigator 3 [Source:HGNC Symbol;Acc:HGNC:15998]	GO:0005524;GO:0016020;GO:0005634;GO:0005640	-	-
ENSG00000184060	13.0986	5.9997	1.12645	0.000347183	0.0137414	up	ADAP2	ArfGAP with dual PH domains 2 [Source:HGNC Symbol;Acc:HGNC:16487]	GO:0005096;GO:0005515;GO:0043547;GO:0005886;GO:0046872;GO:0016020;GO:0005737;GO:0007507;GO:0005546;GO:0005547;GO:0043325;GO:0030674;GO:0043533;GO:0005740	-	KOG0703-Predicted GTPase-activating protein[T]
ENSG00000064270	10.5051	5.40839	0.957822	0.000357251	0.0141004	up	ATP2C2	ATPase secretory pathway Ca2+ transporting 2 [Source:HGNC Symbol;Acc:HGNC:29103]	GO:0005515;GO:0006811;GO:0046872;GO:0016787;GO:0005524;GO:0000166;GO:0016021;GO:0016020;GO:0006810;GO:0005388;GO:0006816;GO:0070588;GO:0099132;GO:0034220;GO:0000139;GO:0048471;GO:0031410;GO:0009898;GO:0090280;GO:0072661;GO:0061180	-	-
ENSG00000172137	9.9415	5.4954	0.855238	0.000359499	0.0141132	up	CALB2	calbindin 2 [Source:HGNC Symbol;Acc:HGNC:1435]	GO:0043195;GO:0005921;GO:0005737;GO:0005634;GO:0051480;GO:0005509;GO:0005829;GO:0046872;GO:0045202;GO:0043005	-	KOG0027-Calmodulin and related proteins (EF-Hand superfamily)[T]
ENSG00000105974	412.045	729.478	-0.824061	0.000359572	0.0141132	down	CAV1	caveolin 1 [Source:HGNC Symbol;Acc:HGNC:1527]	GO:0048471;GO:0045121;GO:0043234;GO:0016021;GO:0016020;GO:0005938;GO:0005929;GO:0005925;GO:0005901;GO:0005887;GO:0005886;GO:0005794;GO:0005783;GO:0002080;GO:2000811;GO:1903598;GO:1901844;GO:1900085;GO:0098911;GO:0090090;GO:0086098;GO:0086091;GO:0071560;GO:0071375;GO:0070836;GO:0061099;GO:0060546;GO:0060056;GO:0055074;GO:0052547;GO:0051899;GO:0051592;GO:0051260;GO:0051259;GO:0051001;GO:0046426;GO:…	K06278-ko04144 Endocytosis;ko04510 Focal adhesion;ko05205 Proteoglycans in cancer;ko05416 Viral myocarditis;ko05100 Bacterial invasion of epithelial cells	-
ENSG00000176845	82.5958	53.5013	0.626496	0.000390459	0.0152409	up	METRNL	meteorin like, glial cell differentiation regulator [Source:HGNC Symbol;Acc:HGNC:27584]	GO:0005576;GO:0005615;GO:0005179;GO:0003674;GO:0070062;GO:0045444;GO:0050728;GO:0014850;GO:0050873;GO:0009409;GO:0090336;GO:2000507	-	-
ENSG00000154127	8.16277	12.6588	-0.633008	0.000410722	0.0159161	down	UBASH3B	ubiquitin associated and SH3 domain containing B [Source:HGNC Symbol;Acc:HGNC:29884]	GO:0090331;GO:0070527;GO:0051279;GO:0045779;GO:0045671;GO:0045670;GO:0043393;GO:0038065;GO:0038063;GO:0035335;GO:0030168;GO:0009968;GO:0006469;GO:0051219;GO:0031625;GO:0004725;GO:0005515;GO:0004721;GO:0016787;GO:0005737;GO:0005634;GO:0042802	-	KOG3734-Predicted phosphoglycerate mutase[G]
ENSG00000167080	1.1009	2.39076	-1.11879	0.000411344	0.0159161	down	B4GALNT2	beta-1,4-N-acetyl-galactosaminyltransferase 2 [Source:HGNC Symbol;Acc:HGNC:24136]	GO:0016758;GO:0030173;GO:0005794;GO:0016757;GO:0016740;GO:0016021;GO:0016020;GO:0000139;GO:0006486;GO:0022408;GO:0018279;GO:0030259;GO:0008376;GO:0019276;GO:0006047	-	-
ENSG00000100292	39.5516	23.9277	0.725055	0.000412265	0.0159161	up	HMOX1	heme oxygenase 1 [Source:HGNC Symbol;Acc:HGNC:5013]	GO:0055114;GO:0046872;GO:0004392;GO:0006788;GO:0005901;GO:0005829;GO:0005783;GO:0005730;GO:0005634;GO:1904706;GO:1904036;GO:0097755;GO:0097421;GO:0072719;GO:0071276;GO:0071243;GO:0051090;GO:0048662;GO:0045766;GO:0043627;GO:0043619;GO:0043524;GO:0043433;GO:0043392;GO:0043305;GO:0043065;GO:0042542;GO:0042168;GO:0042167;GO:0035556;GO:0034395;GO:0032764;GO:0031670;GO:0016242;GO:0016239;GO:0010656;GO:…	K00510-ko00860 Porphyrin and chlorophyll metabolism;ko04978 Mineral absorption	KOG4480-Heme oxygenase[P]
ENSG00000108602	7.02449	3.11541	1.17297	0.000429775	0.0163689	up	ALDH3A1	aldehyde dehydrogenase 3 family member A1 [Source:HGNC Symbol;Acc:HGNC:405]	GO:0008152;GO:0055114;GO:0016491;GO:0005886;GO:0005829;GO:0005515;GO:0005737;GO:0005615;GO:0004030;GO:0006081;GO:0005783;GO:0006805;GO:0004029;GO:0008106;GO:0018479;GO:0016021;GO:0051591;GO:0051384;GO:0042493;GO:0014070;GO:0008284;GO:0007584;GO:0007568;GO:0001666;GO:0016620;GO:0004028	K00129-ko00010 Glycolysis / Gluconeogenesis;ko00340 Histidine metabolism;ko00350 Tyrosine metabolism;ko00360 Phenylalanine metabolism;ko00410 beta-Alanine metabolism;ko00980 Metabolism of xenobiotics by cytochrome P450;ko00982 Drug metabolism - cytochrome P450;ko05204 Chemical carcinogenesis	KOG2456-Aldehyde dehydrogenase[C]
ENSG00000149591	144.987	258.479	-0.834123	0.000433765	0.0164484	down	TAGLN	transgelin [Source:HGNC Symbol;Acc:HGNC:11553]	GO:0005515;GO:0003779;GO:0051015;GO:0005737;GO:0030855;GO:0007517	-	KOG2046-Calponin[Z]
ENSG00000168077	7.73792	14.0354	-0.859051	0.000435365	0.0164484	down	SCARA3	scavenger receptor class A member 3 [Source:HGNC Symbol;Acc:HGNC:19000]	GO:0005581;GO:0005515;GO:0005794;GO:0005789;GO:0005783;GO:0016021;GO:0016020;GO:0000139;GO:0006898;GO:0006979;GO:0005044;GO:0009650	-	-
ENSG00000113070	112.743	72.7744	0.631536	0.000445049	0.0167695	up	HBEGF	heparin binding EGF like growth factor [Source:HGNC Symbol;Acc:HGNC:3059]	GO:0005887;GO:0005615;GO:0051549;GO:0051545;GO:0050731;GO:0048661;GO:0035313;GO:0030307;GO:0016477;GO:0008284;GO:0008016;GO:0007173;GO:0008201;GO:0008083;GO:0005154;GO:0005576;GO:0043547;GO:0005886;GO:0018108;GO:0016021;GO:0016020;GO:0046854;GO:0000165;GO:0009986;GO:0051897;GO:0007165;GO:0030335;GO:0046934;GO:0014066;GO:0048015;GO:0030666;GO:0005088;GO:0060326;GO:0004713;GO:0038128;GO:1901185;GO:…	K08523-ko04012 ErbB signaling pathway;ko04912 GnRH signaling pathway;ko04915 Estrogen signaling pathway;ko05205 Proteoglycans in cancer;ko05219 Bladder cancer;ko05120 Epithelial cell signaling in Helicobacter pylori infection;ko01522 Endocrine resistance	-
ENSG00000278961	4.58681	0.930128	2.30199	0.000447584	0.0168201	up	CU633980.2	-	GO:0016021;GO:0016020	-	-
ENSG00000166444	13.684	26.334	-0.944434	0.000473481	0.0176525	down	ST5	suppression of tumorigenicity 5 [Source:HGNC Symbol;Acc:HGNC:11350]	GO:0043547;GO:0005085;GO:0017112	-	KOG3569-RAS signaling inhibitor ST5[T]
ENSG00000115221	12.326	21.5029	-0.802823	0.000482143	0.0178331	down	ITGB6	integrin subunit beta 6 [Source:HGNC Symbol;Acc:HGNC:6161]	GO:0034685;GO:0009897;GO:0038044;GO:0033627;GO:0006954;GO:0005178;GO:0007155;GO:0016021;GO:0016020;GO:0030054;GO:0004872;GO:0007160;GO:0007229;GO:0008305;GO:0005925;GO:0005886;GO:0046718;GO:0005515;GO:0070062;GO:0016032;GO:0030198;GO:0001618;GO:0043235	K06589-ko04151 PI3K-Akt signaling pathway;ko04512 ECM-receptor interaction;ko04810 Regulation of actin cytoskeleton;ko04510 Focal adhesion;ko05410 Hypertrophic cardiomyopathy (HCM);ko05412 Arrhythmogenic right ventricular cardiomyopathy (ARVC);ko05414 Dilated cardiomyopathy (DCM)	KOG1226-Integrin beta subunit (N-terminal portion of extracellular region)[TW]
ENSG00000173221	83.1684	44.7524	0.894069	0.000483373	0.0178331	up	GLRX	glutaredoxin [Source:HGNC Symbol;Acc:HGNC:4330]	GO:0055114;GO:0045454;GO:0005829;GO:0016740;GO:0005737;GO:0009055;GO:0015035;GO:0070062;GO:0047485;GO:0015949;GO:2000651;GO:0015038;GO:0097573;GO:0045838;GO:0080058;GO:0005739;GO:0005634	-	KOG1752-Glutaredoxin and related proteins[O]
ENSG00000274512	9.55828	5.68012	0.750828	0.000486213	0.0178911	up	TBC1D3L	TBC1 domain family member 3L [Source:HGNC Symbol;Acc:HGNC:51246]	GO:0005886;GO:0016020;GO:0005096;GO:0017137;GO:0006886;GO:0031338;GO:0090630;GO:0005622;GO:0012505	-	KOG1102-Rab6 GTPase activator GAPCenA and related TBC domain proteins[R]
ENSG00000145431	7.27139	12.0896	-0.733462	0.000492531	0.0180765	down	PDGFC	platelet derived growth factor C [Source:HGNC Symbol;Acc:HGNC:8801]	GO:0005576;GO:0071230;GO:0060348;GO:0050730;GO:0048565;GO:0048008;GO:0009887;GO:0008284;GO:0007171;GO:0005161;GO:0005515;GO:0005886;GO:0005829;GO:0008083;GO:0016020;GO:0005737;GO:0005634;GO:0007275;GO:0070374;GO:0009790;GO:0070062;GO:0042803;GO:0009986;GO:0005615;GO:0000139;GO:0005788;GO:0051781;GO:0007596;GO:0007417;GO:0048146;GO:0045740;GO:0043406;GO:0030335;GO:0014068;GO:0031954	K05450-ko04014 Ras signaling pathway;ko04015 Rap1 signaling pathway;ko04072 Phospholipase D signaling pathway;ko04151 PI3K-Akt signaling pathway;ko04060 Cytokine-cytokine receptor interaction;ko04810 Regulation of actin cytoskeleton;ko04510 Focal adhesion;ko04540 Gap junction;ko05231 Choline metabolism in cancer;ko05218 Melanoma;ko05215 Prostate cancer;ko01521 EGFR tyrosine kinase inhibitor resis…	-
ENSG00000020577	9.29766	14.364	-0.627516	0.000526048	0.0191303	down	SAMD4A	sterile alpha motif domain containing 4A [Source:HGNC Symbol;Acc:HGNC:23023]	GO:0005515;GO:0030054;GO:0001650;GO:0006355;GO:0005829;GO:0005737;GO:0003723;GO:0045202;GO:0030425;GO:0042995;GO:0006417;GO:0003729;GO:0000932;GO:0043005;GO:0017148;GO:0045727;GO:0000289;GO:0043488;GO:0030371	-	KOG3791-Predicted RNA-binding protein involved in translational regulation[JT]
ENSG00000171604	12.834	7.21366	0.831166	0.000526658	0.0191303	up	CXXC5	CXXC finger protein 5 [Source:HGNC Symbol;Acc:HGNC:26943]	GO:0004871;GO:0006351;GO:0003677;GO:0005654;GO:0005829;GO:0046872;GO:0008270;GO:0005737;GO:0005634;GO:0007165;GO:0005515;GO:0000122;GO:0043123;GO:0043565;GO:0008134	-	-
ENSG00000204421	29.455	16.9167	0.800065	0.000529726	0.0191638	up	LY6G6C	lymphocyte antigen 6 family member G6C [Source:HGNC Symbol;Acc:HGNC:13936]	GO:0016021;GO:0016020;GO:0005886;GO:0031225;GO:0005576;GO:0006501	-	-
ENSG00000188064	9.39558	6.17569	0.605381	0.00054258	0.019504	up	WNT7B	Wnt family member 7B [Source:HGNC Symbol;Acc:HGNC:12787]	GO:0005886;GO:0005737;GO:0005615;GO:0051384;GO:0048812;GO:0046330;GO:0032536;GO:0031175;GO:0007257;GO:0005576;GO:0007275;GO:0005102;GO:0016055;GO:0005578;GO:0030666;GO:0050808;GO:0005796;GO:0042592;GO:0005109;GO:0030182;GO:0045165;GO:0071300;GO:0005788;GO:0070307;GO:0070062;GO:0001701;GO:0060070;GO:0060425;GO:0045669;GO:0061180;GO:0030324;GO:0072205;GO:0072207;GO:0072236;GO:0048568;GO:0032364;GO:…	K00572-ko04310 Wnt signaling pathway;ko04390 Hippo signaling pathway;ko04150 mTOR signaling pathway;ko04550 Signaling pathways regulating pluripotency of stem cells;ko04916 Melanogenesis;ko05200 Pathways in cancer;ko05205 Proteoglycans in cancer;ko05217 Basal cell carcinoma;ko05224 Breast cancer;ko05166 HTLV-I infection	KOG3913-Wnt family of developmental regulators[T]
ENSG00000116117	1.20156	2.15037	-0.839684	0.000548309	0.0195628	down	PARD3B	par-3 family cell polarity regulator beta [Source:HGNC Symbol;Acc:HGNC:14446]	GO:0030054;GO:0051301;GO:0016020;GO:0007049;GO:0005923;GO:0012505	-	-
ENSG00000139626	4.17087	1.54896	1.42905	0.000560747	0.0198084	up	ITGB7	integrin subunit beta 7 [Source:HGNC Symbol;Acc:HGNC:6162]	GO:0072678;GO:0050900;GO:0005515;GO:0007155;GO:0046872;GO:0016021;GO:0016020;GO:0004872;GO:0007160;GO:0007229;GO:0008305;GO:0050776;GO:0005886;GO:0046718;GO:0070062;GO:0009986;GO:0030198;GO:0043113;GO:0001618;GO:0043235;GO:0050839;GO:0034446;GO:0034113;GO:0050901;GO:0003366;GO:0034669	K06590-ko04151 PI3K-Akt signaling pathway;ko04512 ECM-receptor interaction;ko04514 Cell adhesion molecules (CAMs);ko04810 Regulation of actin cytoskeleton;ko04510 Focal adhesion;ko04672 Intestinal immune network for IgA production;ko05202 Transcriptional misregulation in cancers;ko05410 Hypertrophic cardiomyopathy (HCM);ko05412 Arrhythmogenic right ventricular cardiomyopathy (ARVC);ko05414 Dilate…	KOG1226-Integrin beta subunit (N-terminal portion of extracellular region)[TW]
ENSG00000134871	7.99529	14.8803	-0.896182	0.000567852	0.0200093	down	COL4A2	collagen type IV alpha 2 chain [Source:HGNC Symbol;Acc:HGNC:2203]	GO:0031012;GO:0005615;GO:0005604;GO:0005587;GO:0071560;GO:0038063;GO:0006351;GO:0005581;GO:0005576;GO:0005515;GO:0005578;GO:0005201;GO:0070062;GO:0030574;GO:0030198;GO:0001525;GO:0016525;GO:0005788;GO:0035987	K06237-ko04151 PI3K-Akt signaling pathway;ko04512 ECM-receptor interaction;ko04510 Focal adhesion;ko04974 Protein digestion and absorption;ko05200 Pathways in cancer;ko05222 Small cell lung cancer;ko04933 AGE-RAGE signaling pathway in diabetic complications;ko05146 Amoebiasis	KOG3544-Collagens (type IV and type XIII), and related proteins[W]
ENSG00000092929	9.72033	5.88346	0.72434	0.000581885	0.0204528	up	UNC13D	unc-13 homolog D [Source:HGNC Symbol;Acc:HGNC:23147]	GO:0005829;GO:0016020;GO:0005737;GO:0005764;GO:0005576;GO:0005783;GO:0005515;GO:0005768;GO:0006887;GO:0005770;GO:0055037;GO:0043312;GO:0045921;GO:0035578;GO:0017137;GO:1903307;GO:0033093;GO:0070382;GO:0043304;GO:1900026;GO:0051607;GO:0043320;GO:0006909;GO:0002467;GO:0002432	-	KOG1328-Synaptic vesicle protein BAIAP3, involved in vesicle priming/regulation[UT]
ENSG00000076706	20.046	32.5268	-0.698316	0.000585509	0.0205291	down	MCAM	melanoma cell adhesion molecule [Source:HGNC Symbol;Acc:HGNC:6934]	GO:0005634;GO:0005615;GO:0030335;GO:0007155;GO:0016021;GO:0016020;GO:0005925;GO:0005886;GO:0009653;GO:0009897;GO:0003094;GO:0001525;GO:0061042	-	-
ENSG00000162493	6.67911	11.8483	-0.826957	0.00060689	0.0212261	down	PDPN	podoplanin [Source:HGNC Symbol;Acc:HGNC:29602]	GO:0030175;GO:0030027;GO:0009897;GO:0005886;GO:0001726;GO:2000045;GO:0051272;GO:0048286;GO:0030324;GO:0016337;GO:0008283;GO:0007165;GO:0006693;GO:0001946;GO:0000902;GO:0016021;GO:0016020;GO:0007275;GO:0042995;GO:0005515;GO:0005887;GO:0005102;GO:0008360;GO:0030168;GO:0031528;GO:0032587;GO:0031527;GO:0031258	-	-
ENSG00000104419	411.007	227.694	0.852069	0.000616714	0.0215165	up	NDRG1	N-myc downstream regulated 1 [Source:HGNC Symbol;Acc:HGNC:7679]	GO:0005515;GO:0015630;GO:0005886;GO:0005829;GO:0016020;GO:0005737;GO:0005634;GO:0048471;GO:0005856;GO:0005874;GO:0008017;GO:0005813;GO:0005815;GO:0045296;GO:0070062;GO:0042127;GO:0055038;GO:0032287;GO:0045576;GO:0042981;GO:0030330;GO:0071456;GO:0017137;GO:0043015;GO:0005913;GO:0010038;GO:0090232;GO:0043209;GO:0008285	-	KOG2931-Differentiation-related gene 1 protein (NDR1 protein), related proteins[S]
ENSG00000161267	22.9768	15.004	0.61483	0.0006249	0.0216949	up	BDH1	3-hydroxybutyrate dehydrogenase 1 [Source:HGNC Symbol;Acc:HGNC:1027]	GO:0008152;GO:0003824;GO:0005739;GO:0005743;GO:0055114;GO:0016491;GO:0005654;GO:0016020;GO:0005759;GO:0046951;GO:0046952;GO:0003858;GO:0099617	K00019-ko00650 Butanoate metabolism;ko00072 Synthesis and degradation of ketone bodies	KOG1610-Corticosteroid 11-beta-dehydrogenase and related short chain-type dehydrogenases[QR]
ENSG00000119681	21.5942	37.3332	-0.789812	0.000628807	0.0217771	down	LTBP2	latent transforming growth factor beta binding protein 2 [Source:HGNC Symbol;Acc:HGNC:6715]	GO:0005576;GO:0005515;GO:0005509;GO:0005622;GO:0005578;GO:0008201;GO:0070062;GO:0031012;GO:0007179;GO:0005615;GO:0019838;GO:0006605;GO:0009306;GO:0097435	-	-
ENSG00000164751	5.82538	12.6493	-1.11863	0.000644432	0.0222635	down	PEX2	peroxisomal biogenesis factor 2 [Source:HGNC Symbol;Acc:HGNC:9717]	GO:0016020;GO:0005778;GO:0005777;GO:0005515;GO:0046872;GO:0008270;GO:0016021;GO:0000122;GO:0016567;GO:0007031;GO:0016558;GO:0005779;GO:0050680;GO:0006635;GO:0061630;GO:0048147;GO:0031648;GO:0000038;GO:0016593	K06664-ko04146 Peroxisome	KOG2879-Predicted E3 ubiquitin ligase[O]
ENSG00000103495	49.3435	77.4779	-0.650926	0.000646004	0.0222635	down	MAZ	MYC associated zinc finger protein [Source:HGNC Symbol;Acc:HGNC:6914]	GO:0005515;GO:0006355;GO:0006351;GO:0003677;GO:0046872;GO:0005634;GO:0003723;GO:0003676;GO:0006367;GO:0000979;GO:0006369	-	KOG1721-FOG: Zn-finger[R]
ENSG00000153048	73.5926	117.719	-0.677712	0.000657304	0.0225978	down	CARHSP1	calcium regulated heat stable protein 1 [Source:HGNC Symbol;Acc:HGNC:17150]	GO:0043186;GO:0005829;GO:0005737;GO:0000177;GO:0043488;GO:0005515;GO:0003677;GO:0006355;GO:0003723;GO:0003676;GO:0000932;GO:0070062;GO:0019902;GO:0003730;GO:0035556	-	KOG3070-Predicted RNA-binding protein containing PIN domain and invovled in translation or RNA processing[J]
ENSG00000072201	11.276	6.00813	0.908265	0.000661267	0.0226789	up	LNX1	ligand of numb-protein X 1 [Source:HGNC Symbol;Acc:HGNC:6657]	GO:0005515;GO:0046872;GO:0016567;GO:0016740;GO:0008270;GO:0005737;GO:0051260;GO:0042787;GO:0006511;GO:0030165;GO:0004842	-	KOG3528-FOG: PDZ domain[S]
ENSG00000169851	7.22338	13.3419	-0.885214	0.000665012	0.0226972	down	PCDH7	protocadherin 7 [Source:HGNC Symbol;Acc:HGNC:8659]	GO:0005886;GO:0007156;GO:0007155;GO:0005509;GO:0016020;GO:0016021;GO:0005887;GO:0002576;GO:0031092	-	-
ENSG00000213022	31.4545	7.72101	2.0264	0.000700403	0.0237331	up	KLK9	kallikrein related peptidase 9 [Source:HGNC Symbol;Acc:HGNC:6370]	GO:0004252;GO:0005576;GO:0006508;GO:0008233;GO:0016787;GO:0008236	-	KOG3627-Trypsin[E]
ENSG00000122786	95.7725	162.977	-0.766983	0.000756243	0.0253817	down	CALD1	caldesmon 1 [Source:HGNC Symbol;Acc:HGNC:1441]	GO:0005515;GO:0015629;GO:0005886;GO:0003779;GO:0043231;GO:0005737;GO:0005856;GO:0005516;GO:0017022;GO:0006936;GO:0005829;GO:0045296;GO:0030016;GO:0006928;GO:0005523;GO:0030478;GO:0016020	K12327-ko04270 Vascular smooth muscle contraction	-
ENSG00000114166	7.98511	5.17873	0.624714	0.000763038	0.0254887	up	KAT2B	lysine acetyltransferase 2B [Source:HGNC Symbol;Acc:HGNC:8638]	GO:0042641;GO:0031674;GO:0031672;GO:0005671;GO:0005634;GO:0000776;GO:0000123;GO:0045944;GO:0045893;GO:0045736;GO:0043970;GO:0035948;GO:0018393;GO:0016573;GO:0019901;GO:0004861;GO:0004468;GO:0004402;GO:0003713;GO:0003682;GO:0000977;GO:0048511;GO:0005515;GO:0016746;GO:0006355;GO:0006351;GO:0016740;GO:0007049;GO:0008080;GO:0016579;GO:0005654;GO:0008285;GO:0016032;GO:0045815;GO:0008134;GO:0006338;GO:…	K06062-ko04330 Notch signaling pathway;ko04919 Thyroid hormone signaling pathway;ko05203 Viral carcinogenesis;ko05166 HTLV-I infection	KOG1472-Histone acetyltransferase SAGA/ADA, catalytic subunit PCAF/GCN5 and related proteins[BK]
ENSG00000183780	5.43326	9.25752	-0.768809	0.000818419	0.0270193	down	SLC35F3	solute carrier family 35 member F3 [Source:HGNC Symbol;Acc:HGNC:23616]	GO:0016020;GO:0016021;GO:0006810;GO:0015888	-	KOG4314-Predicted carbohydrate/phosphate translocator[R]
ENSG00000118194	29.9666	15.7836	0.924926	0.000820567	0.0270271	up	TNNT2	troponin T2, cardiac type [Source:HGNC Symbol;Acc:HGNC:11949]	GO:0060048;GO:1990584;GO:0097512;GO:0005515;GO:0003779;GO:0005861;GO:0006937;GO:0005829;GO:0055010;GO:0030049;GO:0032781;GO:0051592;GO:0005523;GO:0030017;GO:0030172;GO:0032780;GO:0008016;GO:0031013;GO:0005865;GO:0030016;GO:0051764;GO:0051291;GO:0032972;GO:0006936;GO:0030674	K12045-ko04260 Cardiac muscle contraction;ko04261 Adrenergic signaling in cardiomyocytes;ko05410 Hypertrophic cardiomyopathy (HCM);ko05414 Dilated cardiomyopathy (DCM)	KOG3634-Troponin[Z]
ENSG00000171446	0.530786	0.0001	12.3739	0.000841706	0.0275947	up	KRT27	keratin 27 [Source:HGNC Symbol;Acc:HGNC:30841]	GO:0031069;GO:0005882;GO:0005198;GO:0005737;GO:0003674;GO:0008150;GO:0005829;GO:0070062;GO:0031424;GO:0070268	-	-
ENSG00000036672	4.90445	2.42271	1.01747	0.000847715	0.0277273	up	USP2	ubiquitin specific peptidase 2 [Source:HGNC Symbol;Acc:HGNC:12618]	GO:0048511;GO:0006508;GO:0008234;GO:0008233;GO:0005515;GO:0016787;GO:0016579;GO:0046872;GO:0005737;GO:0005634;GO:0036459;GO:0006511;GO:0007049;GO:0048471;GO:0000122;GO:0005654;GO:0007517;GO:0050821;GO:0031625;GO:0004843;GO:0032922;GO:0030332;GO:0043153;GO:0004197;GO:0045475;GO:0045931;GO:0048512;GO:0005938;GO:0005813;GO:0042802	-	KOG1868-Ubiquitin C-terminal hydrolase[O]
ENSG00000138623	30.9566	18.7862	0.720571	0.000859105	0.028035	up	SEMA7A	semaphorin 7A (John Milton Hagen blood group) [Source:HGNC Symbol;Acc:HGNC:10741]	GO:0009897;GO:0070374;GO:0060907;GO:0050727;GO:0048675;GO:0045773;GO:0031175;GO:0021988;GO:0007229;GO:0001934;GO:0005178;GO:0005515;GO:0005886;GO:0016020;GO:0007275;GO:0007399;GO:0030154;GO:0031225;GO:0006954;GO:0006955;GO:0001649	K06529-ko04360 Axon guidance	KOG3611-Semaphorins[T]
ENSG00000155545	12.7268	7.97197	0.674862	0.000925079	0.0298433	up	MIER3	MIER family member 3 [Source:HGNC Symbol;Acc:HGNC:26678]	GO:0006355;GO:0006351;GO:0003677;GO:0005654;GO:0005634	-	KOG4329-DNA-binding protein[R]
ENSG00000196542	7.04358	0.840417	3.06713	0.000929619	0.0299214	up	SPTSSB	serine palmitoyltransferase small subunit B [Source:HGNC Symbol;Acc:HGNC:24045]	GO:0017059;GO:1904220;GO:0046513;GO:0030148;GO:0007029;GO:0004758;GO:0006629;GO:0005789;GO:0005783;GO:0016021;GO:0016020;GO:0006665;GO:0005515	-	-
ENSG00000070190	216.611	133.88	0.694162	0.000949292	0.0303267	up	DAPP1	dual adaptor of phosphotyrosine and 3-phosphoinositides 1 [Source:HGNC Symbol;Acc:HGNC:16500]	GO:0005515;GO:0005886;GO:0016020;GO:0005737;GO:0005829;GO:0005547;GO:0043325;GO:0007165;GO:0005543;GO:0006470;GO:0030165	K12229-ko04662 B cell receptor signaling pathway	-
ENSG00000128383	7.16866	2.92007	1.2957	0.000950795	0.0303267	up	APOBEC3A	apolipoprotein B mRNA editing enzyme catalytic subunit 3A [Source:HGNC Symbol;Acc:HGNC:17343]	GO:0016787;GO:0003824;GO:0005634;GO:0046872;GO:0008270;GO:0005737;GO:0002376;GO:0045087;GO:0051607;GO:0016814;GO:0005515;GO:0045071;GO:0080111;GO:0004126;GO:0047844;GO:0009972;GO:0010529;GO:0044356;GO:0070383;GO:0071466	-	-
ENSG00000076864	10.2454	6.47685	0.661608	0.000955543	0.0304095	up	RAP1GAP	RAP1 GTPase activating protein [Source:HGNC Symbol;Acc:HGNC:9858]	GO:0043025;GO:0030425;GO:0030424;GO:0016020;GO:0005829;GO:0005769;GO:1990792;GO:1904442;GO:1904425;GO:0045665;GO:0005096;GO:0043547;GO:0050790;GO:0030695;GO:0051056;GO:0007165;GO:0005515;GO:0042803;GO:0005794;GO:0000139;GO:0003924;GO:0007411;GO:0043087;GO:0017016;GO:1903697	K17700-ko04015 Rap1 signaling pathway	KOG3686-Rap1-GTPase-activating protein (Rap1GAP)[T]
ENSG00000139988	11.1881	4.30299	1.37855	0.000967218	0.030643	up	RDH12	retinol dehydrogenase 12 (all-trans/9-cis/11-cis) [Source:HGNC Symbol;Acc:HGNC:19977]	GO:0005515;GO:0055114;GO:0016491;GO:0050896;GO:0005622;GO:0007601;GO:0045494;GO:0001523;GO:0004745;GO:0052650;GO:0042572;GO:0060342	K11153-ko00830 Retinol metabolism	KOG1208-Dehydrogenases with different specificities (related to short-chain alcohol dehydrogenases)[Q]
ENSG00000204767	3.86261	2.06538	0.903164	0.000970481	0.0306502	up	FAM196B	family with sequence similarity 196 member B [Source:HGNC Symbol;Acc:HGNC:37271]	-	-	-
ENSG00000133121	2.25372	5.10031	-1.17828	0.000971783	0.0306502	down	STARD13	StAR related lipid transfer domain containing 13 [Source:HGNC Symbol;Acc:HGNC:19164]	GO:0008289;GO:0005515;GO:0043547;GO:0005739;GO:0007165;GO:0016020;GO:0005737;GO:0005096;GO:0031966;GO:0005829;GO:0051056;GO:0005811;GO:0043542;GO:0090051;GO:0097498	-	KOG2200-Tumour suppressor protein p122-RhoGAP/DLC1[T]
ENSG00000006128	0.688262	0.0001	12.7487	0.000974521	0.0306681	up	TAC1	tachykinin precursor 1 [Source:HGNC Symbol;Acc:HGNC:11517]	GO:0043025;GO:0030424;GO:0005886;GO:0005615;GO:0005576;GO:2000854;GO:1990090;GO:0051496;GO:0050671;GO:0048265;GO:0046878;GO:0045778;GO:0045760;GO:0043278;GO:0035815;GO:0032496;GO:0032230;GO:0032224;GO:0019233;GO:0010634;GO:0010459;GO:0009725;GO:0008306;GO:0008217;GO:0007616;GO:0007204;GO:0006954;GO:0002675;GO:0031835;GO:0007218;GO:0007217;GO:0007268;GO:0007267;GO:0007320;GO:0009582	K05239-ko04080 Neuroactive ligand-receptor interaction	-
ENSG00000144674	24.6662	12.1988	1.01579	0.00101535	0.0315627	up	GOLGA4	golgin A4 [Source:HGNC Symbol;Acc:HGNC:4427]	GO:0005515;GO:0005794;GO:0005829;GO:0043231;GO:0016020;GO:0005737;GO:0000139;GO:0045773;GO:0070062;GO:0000042;GO:0016192;GO:0005802;GO:0051020;GO:0043001	-	-
ENSG00000168350	2.97885	1.64809	0.853961	0.00101635	0.0315627	up	DEGS2	delta 4-desaturase, sphingolipid 2 [Source:HGNC Symbol;Acc:HGNC:20113]	GO:0046513;GO:0030148;GO:0006667;GO:0042284;GO:0000170;GO:0006629;GO:0005789;GO:0005783;GO:0055114;GO:0016491;GO:0016021;GO:0016020	K04712-ko00600 Sphingolipid metabolism;ko04071 Sphingolipid signaling pathway	KOG2987-Fatty acid desaturase[I]
ENSG00000283189	3.49547	1.62199	1.10772	0.00102072	0.0316288	up	AC104452.1	-	GO:0005654;GO:0008483;GO:0016740;GO:0004047;GO:0006546;GO:0032259	-	-
ENSG00000166046	18.1365	10.9305	0.730537	0.00102625	0.0317076	up	TCP11L2	t-complex 11 like 2 [Source:HGNC Symbol;Acc:HGNC:28627]	-	-	KOG1981-SOK1 kinase belonging to the STE20/SPS1/GC kinase family[T]
ENSG00000137801	218.106	412.669	-0.919952	0.00103687	0.0319193	down	THBS1	thrombospondin 1 [Source:HGNC Symbol;Acc:HGNC:11785]	GO:0005615;GO:0006954;GO:0008201;GO:0050840;GO:0016525;GO:0005737;GO:0071636;GO:0071363;GO:0071356;GO:0033574;GO:0009612;GO:0050431;GO:0005515;GO:0005576;GO:0007155;GO:0005509;GO:0005783;GO:0006986;GO:0070062;GO:0031012;GO:0016529;GO:0008284;GO:0009986;GO:0043066;GO:0030335;GO:0002576;GO:0000187;GO:0042535;GO:0009897;GO:0001948;GO:0031093;GO:0034976;GO:0030198;GO:0042327;GO:0043154;GO:0050921;GO:…	K16857-ko04015 Rap1 signaling pathway;ko04350 TGF-beta signaling pathway;ko04151 PI3K-Akt signaling pathway;ko04512 ECM-receptor interaction;ko04145 Phagosome;ko04115 p53 signaling pathway;ko04510 Focal adhesion;ko05206 MicroRNAs in cancer;ko05205 Proteoglycans in cancer;ko05219 Bladder cancer;ko05144 Malaria	-
ENSG00000198092	13.7138	7.22011	0.925535	0.0011123	0.0340191	up	TMPRSS11F	transmembrane protease, serine 11F [Source:HGNC Symbol;Acc:HGNC:29994]	GO:0004252;GO:0006508;GO:0008233;GO:0005576;GO:0005887;GO:0016787;GO:0016021;GO:0016020;GO:0008236	-	KOG3627-Trypsin[E]
ENSG00000167775	13.0539	21.9916	-0.752472	0.00112705	0.0343217	down	CD320	CD320 molecule [Source:HGNC Symbol;Acc:HGNC:16692]	GO:0031296;GO:0030656;GO:0005886;GO:0008083;GO:0046872;GO:0016021;GO:0016020;GO:0005509;GO:0005887;GO:0030890;GO:0005515;GO:0070062;GO:0005783;GO:0010008;GO:0009235;GO:0015889;GO:0015235;GO:0031419	-	KOG1215-Low-density lipoprotein receptors containing Ca2+-binding EGF-like domains[T]
ENSG00000170542	5.48436	3.49953	0.648163	0.00115683	0.0351528	up	SERPINB9	serpin family B member 9 [Source:HGNC Symbol;Acc:HGNC:8955]	GO:0006955;GO:0005515;GO:0010951;GO:0004867;GO:0005829;GO:0005615;GO:0016020;GO:0005737;GO:0005634;GO:0030414;GO:0010466;GO:0070062;GO:0010628;GO:0005622;GO:0043066;GO:0002020;GO:0071391;GO:0043027;GO:0043154;GO:0009617;GO:0006915;GO:0042270;GO:0002448;GO:0033668	K13963-ko05146 Amoebiasis	KOG2392-Serpin[V]
ENSG00000161681	0.545892	0.104983	2.37847	0.0012009	0.0364135	up	SHANK1	SH3 and multiple ankyrin repeat domains 1 [Source:HGNC Symbol;Acc:HGNC:15474]	GO:0005886;GO:0016020;GO:0005737;GO:0030054;GO:0045202;GO:0045211;GO:0007399;GO:0030154;GO:0030425;GO:0005515;GO:0005829;GO:0005622;GO:0014069;GO:0097110;GO:0042802;GO:0043197;GO:0017124;GO:0008328;GO:0032232;GO:0043005;GO:0008306;GO:0007016;GO:0035176;GO:0032403;GO:0050885;GO:0071532;GO:0030534;GO:0035418;GO:0071625;GO:2000311;GO:2000463;GO:0060074;GO:0060997;GO:0035255;GO:0006461;GO:0060076;GO:…	K15009-ko04724 Glutamatergic synapse	KOG0504-FOG: Ankyrin repeat[R]
ENSG00000143753	61.9616	96.2108	-0.634826	0.00122286	0.0369208	down	DEGS1	delta 4-desaturase, sphingolipid 1 [Source:HGNC Symbol;Acc:HGNC:13709]	GO:0055114;GO:0006629;GO:0016021;GO:0016020;GO:0042284;GO:0030148;GO:0005739;GO:0006633;GO:0006631;GO:0005789;GO:0005783;GO:0016491;GO:0005886;GO:0005887;GO:0043312;GO:0035579;GO:0009055;GO:0006636;GO:0046513	K04712-ko00600 Sphingolipid metabolism;ko04071 Sphingolipid signaling pathway	KOG2987-Fatty acid desaturase[I]
ENSG00000120162	10.6137	16.4797	-0.634767	0.00122854	0.0369597	down	MOB3B	MOB kinase activator 3B [Source:HGNC Symbol;Acc:HGNC:23825]	GO:0005515;GO:0046872	-	KOG1903-Cell cycle-associated protein[D]
ENSG00000164125	0.556665	1.52289	-1.45193	0.00122937	0.0369597	down	FAM198B	family with sequence similarity 198 member B [Source:HGNC Symbol;Acc:HGNC:25312]	GO:0005794;GO:0016021;GO:0016020;GO:0000139	-	-
ENSG00000074211	12.2321	8.07982	0.598272	0.00124269	0.0371944	up	PPP2R2C	protein phosphatase 2 regulatory subunit Bgamma [Source:HGNC Symbol;Acc:HGNC:9306]	GO:0005515;GO:0050790;GO:0019888;GO:0000159;GO:0005829;GO:0004722;GO:0000278;GO:0032502;GO:0070262	K04354-ko03015 mRNA surveillance pathway;ko04390 Hippo signaling pathway;ko04391 Hippo signaling pathway -fly;ko04071 Sphingolipid signaling pathway;ko04151 PI3K-Akt signaling pathway;ko04152 AMPK signaling pathway;ko04111 Cell cycle - yeast;ko04530 Tight junction;ko04261 Adrenergic signaling in cardiomyocytes;ko04728 Dopaminergic synapse;ko05160 Hepatitis C;ko05142 Chagas disease (American trypa…	KOG1354-Serine/threonine protein phosphatase 2A, regulatory subunit[T]
ENSG00000259066	2.27421	0.0804355	4.82139	0.00124508	0.0371944	up	AL110118.2	-	GO:0008270	-	-
ENSG00000111696	5.93098	9.49588	-0.679031	0.0012524	0.0373344	down	NT5DC3	5'-nucleotidase domain containing 3 [Source:HGNC Symbol;Acc:HGNC:30826]	GO:0016311;GO:0016787;GO:0046872;GO:0043235;GO:0008253	-	KOG2470-Similar to IMP-GMP specific 5'-nucleotidase[F]
ENSG00000113761	6.16222	11.027	-0.839523	0.00127537	0.0378591	down	ZNF346	zinc finger protein 346 [Source:HGNC Symbol;Acc:HGNC:16403]	GO:0046872;GO:0008270;GO:0003676;GO:0005515;GO:0005737;GO:0005634;GO:0003723;GO:0005730;GO:0019899;GO:0002039;GO:0003725;GO:0072332;GO:0043065	-	-
ENSG00000054179	22.078	11.7826	0.905959	0.00130834	0.0386754	up	ENTPD2	ectonucleoside triphosphate diphosphohydrolase 2 [Source:HGNC Symbol;Acc:HGNC:3364]	GO:0005886;GO:0005605;GO:0030168;GO:0009181;GO:0007186;GO:0017111;GO:0017110;GO:0016787;GO:0005789;GO:0005783;GO:0005524;GO:0000166;GO:0016021;GO:0016020;GO:0070062;GO:0034656	K01509-ko00230 Purine metabolism;ko04742 Taste transduction	KOG1386-Nucleoside phosphatase[F]
ENSG00000132359	17.4836	30.0222	-0.780026	0.00139377	0.0406061	down	RAP1GAP2	RAP1 GTPase activating protein 2 [Source:HGNC Symbol;Acc:HGNC:29176]	GO:0005096;GO:0043547;GO:0051056;GO:0031965;GO:0005829;GO:0005737;GO:0048471;GO:0005813;GO:0005886;GO:0005515;GO:0008361;GO:0043005;GO:0010977	-	KOG3686-Rap1-GTPase-activating protein (Rap1GAP)[T]
ENSG00000137124	16.5246	27.9451	-0.75798	0.00140334	0.0408007	down	ALDH1B1	aldehyde dehydrogenase 1 family member B1 [Source:HGNC Symbol;Acc:HGNC:407]	GO:0005739;GO:0051287;GO:0008152;GO:0055114;GO:0016491;GO:0005654;GO:0043231;GO:0005759;GO:0004029;GO:0005975;GO:0006069;GO:0006068	-	-
ENSG00000112096	32.6455	64.3967	-0.980101	0.00142539	0.0413567	down	SOD2	superoxide dismutase 2 [Source:HGNC Symbol;Acc:HGNC:11180]	GO:0043209;GO:0042645;GO:0005743;GO:0005739;GO:0005737;GO:0071000;GO:0071361;GO:0055072;GO:0055093;GO:0051881;GO:0051602;GO:0050790;GO:0051260;GO:0050665;GO:0048773;GO:0048678;GO:0048666;GO:0048147;GO:0046686;GO:0045599;GO:0045429;GO:0043066;GO:0042743;GO:0042554;GO:0042542;GO:0042311;GO:0042493;GO:0035902;GO:0035900;GO:0034021;GO:0033591;GO:0032496;GO:0030097;GO:0031667;GO:0022904;GO:0019430;GO:…	-	KOG0876-Manganese superoxide dismutase[P]
ENSG00000003096	0.890468	2.76079	-1.63244	0.00150315	0.043346	down	KLHL13	kelch like family member 13 [Source:HGNC Symbol;Acc:HGNC:22931]	GO:0051301;GO:0016567;GO:0007049;GO:0005829;GO:0004842;GO:0000910;GO:0031463;GO:0043687;GO:0030496	K10447-ko04120 Ubiquitin mediated proteolysis	KOG4441-Proteins containing BTB/POZ and Kelch domains, involved in regulatory/signal transduction processes[TR]
ENSG00000214530	71.7552	46.8803	0.614102	0.00151367	0.0435605	up	STARD10	StAR related lipid transfer domain containing 10 [Source:HGNC Symbol;Acc:HGNC:10666]	GO:0008289;GO:0005515;GO:0016020;GO:0005737;GO:0006810;GO:0006869;GO:0042995;GO:0005829;GO:0006656;GO:0005902;GO:0046581;GO:0035360;GO:0032782	-	-
ENSG00000077684	3.91877	6.09546	-0.637333	0.00155567	0.0445873	down	JADE1	jade family PHD finger 1 [Source:HGNC Symbol;Acc:HGNC:30027]	GO:0005515;GO:0006355;GO:0006351;GO:0006366;GO:0046872;GO:0008270;GO:0005737;GO:0005634;GO:0006915;GO:0005856;GO:0045944;GO:0042995;GO:0036064;GO:0090090;GO:0005654;GO:0005886;GO:0030308;GO:0006950;GO:0043981;GO:0043982;GO:0000123;GO:0043966;GO:0043983;GO:2000134;GO:0001105;GO:0005829	-	KOG0954-PHD finger protein[R]
ENSG00000158220	6.89297	4.18607	0.719528	0.00157532	0.0450593	up	ESYT3	extended synaptotagmin 3 [Source:HGNC Symbol;Acc:HGNC:24295]	GO:0008289;GO:0005515;GO:0005886;GO:0005789;GO:0005783;GO:0046872;GO:0016021;GO:0016020;GO:0006810;GO:0006869;GO:0006687;GO:0005887;GO:0031227;GO:0031234;GO:0044232	-	KOG1012-Ca2+-dependent lipid-binding protein CLB1/vesicle protein vp115/Granuphilin A, contains C2 domain[R]
ENSG00000164970	7.24681	13.062	-0.849957	0.00160281	0.0456606	down	FAM219A	family with sequence similarity 219 member A [Source:HGNC Symbol;Acc:HGNC:19920]	-	-	-
ENSG00000168631	0.231817	0.020542	3.49633	0.00169995	0.0480407	up	DPCR1	diffuse panbronchiolitis critical region 1 [Source:HGNC Symbol;Acc:HGNC:21666]	GO:0016021;GO:0016020;GO:1903955	-	-
ENSG00000141527	8.39415	4.5648	0.878833	0.00170988	0.0481286	up	CARD14	caspase recruitment domain family member 14 [Source:HGNC Symbol;Acc:HGNC:16446]	GO:0005886;GO:0042981;GO:0005737;GO:0006915;GO:0001934;GO:0043066;GO:0051092;GO:0007250;GO:0033209;GO:0050700	-	KOG0708-Membrane-associated guanylate kinase MAGUK (contains PDZ, SH3, HOOK and GUK domains)[F]
ENSG00000166828	1.32946	0.389979	1.76937	0.00172841	0.0485536	up	SCNN1G	sodium channel epithelial 1 gamma subunit [Source:HGNC Symbol;Acc:HGNC:10602]	GO:0034706;GO:0016021;GO:0016020;GO:0009897;GO:0006814;GO:0050699;GO:0005272;GO:0015280;GO:0035725;GO:0005515;GO:0005886;GO:0006811;GO:0005654;GO:0005730;GO:0006810;GO:0050896;GO:0005887;GO:0050909;GO:0070062;GO:0034220;GO:0016324;GO:0007588;GO:0050891;GO:0055078;GO:0005216	K04827-ko04960 Aldosterone-regulated sodium reabsorption;ko04742 Taste transduction	KOG4294-Non voltage-gated ion channels (DEG/ENaC family)[PT]
ENSG00000228144	1.99371	0.207627	3.26339	0.00173191	0.0485554	up	AC078927.1	-	GO:0016021;GO:0016020	-	-
ENSG00000255398	7.81783	4.78008	0.709731	0.00175627	0.0491407	up	HCAR3	hydroxycarboxylic acid receptor 3 [Source:HGNC Symbol;Acc:HGNC:16824]	GO:0007165;GO:0004871;GO:0030054;GO:0005886;GO:0007186;GO:0004930;GO:0016021;GO:0016020;GO:0005887	K08402-ko04024 cAMP signaling pathway	-
ENSG00000166589	4.77594	2.78649	0.777336	0.00176024	0.0491545	up	CDH16	cadherin 16 [Source:HGNC Symbol;Acc:HGNC:1755]	GO:0005886;GO:0007156;GO:0007155;GO:0005509;GO:0046872;GO:0016020;GO:0016021;GO:0005887;GO:0016339;GO:0070062;GO:0007267;GO:0007399;GO:0016323	-	KOG3594-FOG: Cadherin repeats[S]
ENSG00000269741	36.3469	17.9402	1.01864	0.00178301	0.0495943	up	AC011473.4	-	GO:0004252;GO:0006508;GO:0008233;GO:0016787;GO:0008236	-	KOG3627-Trypsin[E]
ENSG00000117632	82.2763	127.675	-0.633924	0.00179642	0.0498693	down	STMN1	stathmin 1 [Source:HGNC Symbol;Acc:HGNC:6510]	GO:0016020;GO:0005829;GO:0005737;GO:0051272;GO:0007420;GO:0031115;GO:0007409;GO:0000281;GO:0048012;GO:0007019;GO:0015631;GO:0031110;GO:1905098;GO:0070495;GO:0061436;GO:0051497;GO:0035024;GO:0005515;GO:0007275;GO:0007399;GO:0030154;GO:0005856;GO:0005874;GO:0070062;GO:0009615;GO:0043005;GO:0004871;GO:0007165;GO:0035556;GO:0005622;GO:0007052;GO:0031175;GO:0051493	K04381-ko04010 MAPK signaling pathway;ko05206 MicroRNAs in cancer	-
ENSG00000172782	2.30479	0.708319	1.70216	0.00180467	0.0499998	up	FADS6	fatty acid desaturase 6 [Source:HGNC Symbol;Acc:HGNC:30459]	GO:0006629;GO:0016021;GO:0016020	-	-
ENSG00000047346	23.5503	15.3805	0.614639	0.0018259	0.050489	up	FAM214A	family with sequence similarity 214 member A [Source:HGNC Symbol;Acc:HGNC:25609]	GO:0005515	-	KOG2306-Uncharacterized conserved protein[S]
ENSG00000136205	1.84559	3.50325	-0.92461	0.00184371	0.050783	down	TNS3	tensin 3 [Source:HGNC Symbol;Acc:HGNC:21616]	GO:0048286;GO:0016477;GO:0008284;GO:0005515;GO:0005925;GO:0005829;GO:0030054;GO:0035556;GO:0005622	-	KOG1930-Focal adhesion protein Tensin, contains PTB domain[TZ]
ENSG00000059804	31.2153	19.8805	0.650898	0.00188247	0.05159	up	SLC2A3	solute carrier family 2 member 3 [Source:HGNC Symbol;Acc:HGNC:11007]	GO:0005886;GO:0016020;GO:0055085;GO:0005215;GO:0006810;GO:0016021;GO:0022857;GO:0022891;GO:0008643;GO:0005887;GO:0005355;GO:0070062;GO:0043312;GO:0035579;GO:0070821;GO:0005975;GO:0030667;GO:0101003;GO:0015758;GO:0055056;GO:0019852;GO:0005536;GO:0033300;GO:1904659;GO:0070837	-	KOG0569-Permease of the major facilitator superfamily[G]
ENSG00000119599	6.2301	9.7679	-0.648793	0.0018853	0.05159	down	DCAF4	DDB1 and CUL4 associated factor 4 [Source:HGNC Symbol;Acc:HGNC:20229]	GO:0016567;GO:0005654;GO:0005682;GO:0008380;GO:0071011;GO:0071013;GO:0043687;GO:0080008	-	KOG2695-WD40 repeat protein[R]
ENSG00000140254	81.8589	53.3275	0.618259	0.00188762	0.05159	up	DUOXA1	dual oxidase maturation factor 1 [Source:HGNC Symbol;Acc:HGNC:26507]	GO:0005886;GO:2000609;GO:2000379;GO:0050727;GO:0045666;GO:0042743;GO:0005789;GO:0015031;GO:0016021;GO:0016020;GO:0006810	-	KOG3921-Uncharacterized conserved protein[S]
ENSG00000147536	0.979628	3.209	-1.71182	0.00195855	0.0534252	down	GINS4	GINS complex subunit 4 [Source:HGNC Symbol;Acc:HGNC:28226]	GO:0005737;GO:0005634;GO:0001833;GO:0005515;GO:0032508;GO:0006260;GO:0005654;GO:0000727;GO:0006270;GO:0043138;GO:0031298;GO:0006271;GO:0000811	-	KOG3176-Predicted alpha-helical protein, potentially involved in replication/repair[L]
ENSG00000151967	1.51234	4.71089	-1.63921	0.00202084	0.0549123	down	SCHIP1	schwannomin interacting protein 1 [Source:HGNC Symbol;Acc:HGNC:15678]	GO:0005515;GO:0005737;GO:0042802;GO:0008150	-	KOG4847-Coiled coil protein involved in linking membrane proteins to cytoskeleton[R]
ENSG00000104687	14.8385	23.068	-0.636552	0.00203021	0.055061	down	GSR	glutathione-disulfide reductase [Source:HGNC Symbol;Acc:HGNC:4623]	GO:0009897;GO:0005739;GO:0004362;GO:0034599;GO:0045454;GO:0055114;GO:0050661;GO:0050660;GO:0016491;GO:0005737;GO:0016668;GO:0098869;GO:0005829;GO:0070062;GO:0005759;GO:0006749;GO:0015949;GO:0009055	K00383-ko00480 Glutathione metabolism;ko04918 Thyroid hormone synthesis	KOG0405-Pyridine nucleotide-disulphide oxidoreductase[Q]
ENSG00000162849	3.61227	5.72358	-0.66401	0.00205022	0.0552776	down	KIF26B	kinesin family member 26B [Source:HGNC Symbol;Acc:HGNC:25484]	GO:0072092;GO:0030010;GO:0022409;GO:0003777;GO:0005524;GO:0000166;GO:0005737;GO:0008017;GO:0007275;GO:0005856;GO:0005874;GO:0016887;GO:0005871;GO:0003774;GO:0007018	-	KOG4280-Kinesin-like protein[Z]
ENSG00000141579	61.0688	35.8597	0.768071	0.00205289	0.0552776	up	ZNF750	zinc finger protein 750 [Source:HGNC Symbol;Acc:HGNC:25843]	GO:0005515;GO:0006355;GO:0006351;GO:0006366;GO:0005730;GO:0005634;GO:0046872;GO:0043231;GO:0030154;GO:0045944;GO:0001046;GO:0008544;GO:0001077;GO:1990841	-	-
ENSG00000243627	5.19308	1.23586	2.07108	0.00205483	0.0552776	up	AP000322.1	-	GO:0016021;GO:0016020	-	-
ENSG00000075673	422.418	276.865	0.609492	0.00212091	0.0567585	up	ATP12A	ATPase H+/K+ transporting non-gastric alpha2 subunit [Source:HGNC Symbol;Acc:HGNC:13816]	GO:1902600;GO:0006814;GO:0006813;GO:0006811;GO:0046872;GO:0016787;GO:0005524;GO:0000166;GO:0016021;GO:0016020;GO:0006810;GO:0099132;GO:0015992;GO:0019829;GO:0005886;GO:0005391;GO:0010248;GO:0034220;GO:0008900;GO:0005889;GO:0016323;GO:0055075;GO:0006885	K01544-ko00190 Oxidative phosphorylation	KOG0203-Na+/K+ ATPase, alpha subunit[P]
ENSG00000100368	1.32526	0.423127	1.64711	0.00212508	0.0567624	up	CSF2RB	colony stimulating factor 2 receptor beta common subunit [Source:HGNC Symbol;Acc:HGNC:2436]	GO:0032496;GO:0007165;GO:0005515;GO:0043547;GO:0018108;GO:0005622;GO:0016020;GO:0016021;GO:0004896;GO:0019221;GO:0005886;GO:0005887;GO:0044267;GO:0000165;GO:0004872;GO:0005088;GO:0004713;GO:0007585;GO:0036016;GO:0038156;GO:0004912;GO:0004914;GO:0038043;GO:0030526	K04738-ko04630 Jak-STAT signaling pathway;ko04060 Cytokine-cytokine receptor interaction;ko04210 Apoptosis	-
ENSG00000186204	4.22173	1.70666	1.30666	0.00220756	0.0584134	up	CYP4F12	cytochrome P450 family 4 subfamily F member 12 [Source:HGNC Symbol;Acc:HGNC:18857]	GO:0016705;GO:0005506;GO:0055114;GO:0016491;GO:0004497;GO:0046872;GO:0020037;GO:0016021;GO:0016020;GO:0043231;GO:0005789;GO:0031090;GO:0005783;GO:0005737;GO:0070330;GO:0016324;GO:0001676;GO:0019369;GO:0003091;GO:0019825;GO:0000038;GO:0017144;GO:0055078;GO:0008392;GO:0050051;GO:0003095;GO:0019373;GO:0036101;GO:0042360;GO:0018685	-	-
ENSG00000065675	5.92181	9.47421	-0.677969	0.00225214	0.0592158	down	PRKCQ	protein kinase C theta [Source:HGNC Symbol;Acc:HGNC:9410]	GO:0005886;GO:0005737;GO:0001772;GO:2000570;GO:2000318;GO:0090330;GO:0051092;GO:0050870;GO:0045086;GO:0042102;GO:0035556;GO:0032753;GO:0032740;GO:0006509;GO:0006468;GO:0006355;GO:0004697;GO:0016235;GO:0005515;GO:0016310;GO:0016301;GO:0016740;GO:0005524;GO:0004674;GO:0000166;GO:0004672;GO:0046872;GO:0016020;GO:0005815;GO:0002376;GO:0006954;GO:0038095;GO:0005622;GO:0005829;GO:0050852;GO:0001558;GO:…	K18052-ko04064 NF-kappa B signaling pathway;ko04530 Tight junction;ko04660 T cell receptor signaling pathway;ko04920 Adipocytokine signaling pathway;ko04270 Vascular smooth muscle contraction;ko04750 Inflammatory mediator regulation of TRP channels;ko04931 Insulin resistance;ko05162 Measles	KOG0694-Serine/threonine protein kinase[T]
ENSG00000143217	76.4452	50.4746	0.598867	0.0022832	0.0598545	up	NECTIN4	nectin cell adhesion molecule 4 [Source:HGNC Symbol;Acc:HGNC:19688]	GO:0005576;GO:0005515;GO:0005886;GO:0007155;GO:0016021;GO:0016020;GO:0030054;GO:0005887;GO:0070062;GO:0005912;GO:0016032;GO:0046718;GO:0005913;GO:0004872;GO:0005102;GO:0042803;GO:0050839;GO:0007156;GO:0007157;GO:0001618;GO:0034332;GO:0008037	K06593-ko04520 Adherens junction	-
ENSG00000131620	12.8891	23.5164	-0.867516	0.002318	0.0606542	down	ANO1	anoctamin 1 [Source:HGNC Symbol;Acc:HGNC:21625]	GO:0005886;GO:0015705;GO:0006821;GO:0015111;GO:0005229;GO:0006811;GO:1903959;GO:0046983;GO:0098655;GO:0016021;GO:0016020;GO:0005737;GO:0006810;GO:0007275;GO:0005254;GO:0034707;GO:0005247;GO:0005515;GO:0070062;GO:0034220;GO:0016324;GO:0034605;GO:1902476;GO:0007200;GO:0035774;GO:0006812;GO:0050965;GO:0005227	-	KOG2514-Uncharacterized conserved protein[S]
ENSG00000163637	1.97429	3.36432	-0.768983	0.00240143	0.0623753	down	PRICKLE2	prickle planar cell polarity protein 2 [Source:HGNC Symbol;Acc:HGNC:20340]	GO:0046872;GO:0008270;GO:0016020;GO:0005634;GO:0005737;GO:0031965;GO:0060071	K04511-ko04310 Wnt signaling pathway	KOG1704-FOG: LIM domain[TZR]
ENSG00000119686	5.6103	3.54216	0.663448	0.00241018	0.0624877	up	FLVCR2	feline leukemia virus subgroup C cellular receptor family member 2 [Source:HGNC Symbol;Acc:HGNC:20105]	GO:0005886;GO:0055085;GO:0016021;GO:0016020;GO:0006810;GO:0020037;GO:0015886;GO:0015232	-	KOG2563-Permease of the major facilitator superfamily[R]
ENSG00000197084	13.5624	7.08897	0.935959	0.00246395	0.0636483	up	LCE1C	late cornified envelope 1C [Source:HGNC Symbol;Acc:HGNC:29464]	GO:0005737;GO:0008544;GO:0031424;GO:0005198;GO:0018149;GO:0030216;GO:0001533	-	-
ENSG00000138670	6.00462	2.94596	1.02733	0.00249085	0.0642258	up	RASGEF1B	RasGEF domain family member 1B [Source:HGNC Symbol;Acc:HGNC:24881]	GO:0007264;GO:0043547;GO:0005085;GO:0030496;GO:0005768;GO:0005769;GO:0005770;GO:0005088;GO:0005622	-	KOG3417-Ras1 guanine nucleotide exchange factor[T]
ENSG00000176597	30.6618	14.3337	1.09703	0.00252339	0.0647105	up	B3GNT5	UDP-GlcNAc:betaGal beta-1,3-N-acetylglucosaminyltransferase 5 [Source:HGNC Symbol;Acc:HGNC:15684]	GO:0007420;GO:0005794;GO:0006486;GO:0016757;GO:0016740;GO:0016020;GO:0016021;GO:0000139;GO:0007275;GO:0008378;GO:0005622;GO:0016266;GO:0007417;GO:0008499;GO:0008457;GO:0047256;GO:0009247	K03766-ko00601 Glycosphingolipid biosynthesis - lacto and neolacto series	KOG2287-Galactosyltransferases[G]
ENSG00000132481	11.9373	19.0927	-0.677547	0.00266518	0.0673789	down	TRIM47	tripartite motif containing 47 [Source:HGNC Symbol;Acc:HGNC:19020]	GO:0005622;GO:0005829;GO:0046872;GO:0008270;GO:0005737;GO:0005634	-	-
ENSG00000166278	1.66858	0.320785	2.37894	0.00268162	0.067608	up	C2	complement C2 [Source:HGNC Symbol;Acc:HGNC:1248]	GO:0004252;GO:0006508;GO:0008233;GO:0016787;GO:0008236;GO:0005576;GO:0005515;GO:0046872;GO:0002376;GO:0045087;GO:0006956;GO:0070062;GO:0006958;GO:0005615;GO:0030449;GO:2000427;GO:0007584	K01332-ko04610 Complement and coagulation cascades;ko05322 Systemic lupus erythematosus;ko05133 Pertussis;ko05150 Staphylococcus aureus infection	KOG3627-Trypsin[E]
ENSG00000065328	1.87946	4.7749	-1.34515	0.00274587	0.0689151	down	MCM10	minichromosome maintenance 10 replication initiation factor [Source:HGNC Symbol;Acc:HGNC:18043]	GO:0005515;GO:0003677;GO:0005730;GO:0005634;GO:0046872;GO:0006974;GO:0006260;GO:0042802;GO:0005654;GO:0003697;GO:0000082;GO:0006270;GO:0003688;GO:0031298;GO:0008283;GO:0019899	-	KOG3056-Protein required for S-phase initiation or completion[D]
ENSG00000184313	0.0001	0.142984	-10.4816	0.00275189	1	down	MROH7	maestro heat like repeat family member 7 [Source:HGNC Symbol;Acc:HGNC:24802]	GO:0016021;GO:0016020;GO:0005615	-	KOG2032-Uncharacterized conserved protein[S]
ENSG00000188042	35.9011	58.4303	-0.702688	0.00276843	0.0692185	down	ARL4C	ADP ribosylation factor like GTPase 4C [Source:HGNC Symbol;Acc:HGNC:698]	GO:0005886;GO:0005525;GO:0005622;GO:0005829;GO:0000166;GO:0007264;GO:0016020;GO:0005737;GO:0006810;GO:0042995;GO:0005515;GO:0030175;GO:0043014;GO:0005634;GO:0003924;GO:0032456	-	KOG0070-GTP-binding ADP-ribosylation factor Arf1[U]
ENSG00000204323	4.31565	1.71983	1.32731	0.00277266	0.0692185	up	SMIM5	small integral membrane protein 5 [Source:HGNC Symbol;Acc:HGNC:40030]	GO:0016021;GO:0016020	-	-
ENSG00000179431	43.0003	64.8131	-0.591939	0.00282347	0.0703436	down	FJX1	four jointed box 1 [Source:HGNC Symbol;Acc:HGNC:17166]	GO:0005615;GO:0010842;GO:0005576;GO:0007267	K16674-ko04391 Hippo signaling pathway -fly	-
ENSG00000196547	14.6822	24.8302	-0.758031	0.00282768	0.0703436	down	MAN2A2	mannosidase alpha class 2A member 2 [Source:HGNC Symbol;Acc:HGNC:6825]	GO:0016798;GO:0004553;GO:0008152;GO:0005975;GO:0003824;GO:0016787;GO:0030246;GO:0046872;GO:0008270;GO:0016021;GO:0016020;GO:0004559;GO:0015923;GO:0006013;GO:0016799;GO:0005794;GO:0000139;GO:0006486;GO:0006517;GO:0006491;GO:0004572	K01231-ko00510 N-Glycan biosynthesis;ko00513 Various types of N-glycan biosynthesis	KOG1958-Glycosyl hydrolase, family 38 - alpha-mannosidase[G]
ENSG00000131037	288.905	186.49	0.631496	0.00283389	0.0703742	up	EPS8L1	EPS8 like 1 [Source:HGNC Symbol;Acc:HGNC:21295]	GO:0005515;GO:0043547;GO:0003779;GO:0005829;GO:0005737;GO:0045296;GO:0070062;GO:0043234;GO:0007266;GO:0005089;GO:0032587;GO:0030676;GO:0042608;GO:0035023;GO:1900029;GO:0016310;GO:0016301	-	-
ENSG00000079337	20.6652	13.4722	0.617218	0.00285323	0.0707301	up	RAPGEF3	Rap guanine nucleotide exchange factor 3 [Source:HGNC Symbol;Acc:HGNC:16629]	GO:0005085;GO:0005515;GO:0005886;GO:0035556;GO:0005622;GO:0000166;GO:0007264;GO:0016020;GO:0030552;GO:0043547;GO:0030027;GO:0030175;GO:0070062;GO:0012505;GO:0005902;GO:0007165;GO:0019904;GO:0061028;GO:0008283;GO:0030864;GO:0001525;GO:0050796;GO:0045766;GO:0051496;GO:2000249;GO:0071320;GO:0033138;GO:0017034;GO:0019933;GO:0030822;GO:0032486;GO:0034242;GO:0046827;GO:0060143;GO:1901985	K08014-ko04015 Rap1 signaling pathway;ko04072 Phospholipase D signaling pathway;ko04024 cAMP signaling pathway;ko04670 Leukocyte transendothelial migration;ko04261 Adrenergic signaling in cardiomyocytes;ko04726 Serotonergic synapse;ko04720 Long-term potentiation	KOG2378-cAMP-regulated guanine nucleotide exchange factor[T]
ENSG00000167637	9.54618	5.94704	0.682751	0.00286217	0.0708274	up	ZNF283	zinc finger protein 283 [Source:HGNC Symbol;Acc:HGNC:13077]	GO:0005622;GO:0006355;GO:0006351;GO:0003677;GO:0046872;GO:0005634;GO:0003676;GO:0003700	-	KOG1721-FOG: Zn-finger[R]
ENSG00000175893	9.05478	5.77036	0.650019	0.00287452	0.0709719	up	ZDHHC21	zinc finger DHHC-type containing 21 [Source:HGNC Symbol;Acc:HGNC:20750]	GO:0048733;GO:0018345;GO:0001942;GO:0016409;GO:0005886;GO:0019706;GO:0016746;GO:0005794;GO:0016740;GO:0016021;GO:0016020;GO:0000139;GO:0050999;GO:0018230	-	KOG1311-DHHC-type Zn-finger proteins[R]
ENSG00000172350	1.52808	0.612085	1.31992	0.00291424	0.0716144	up	ABCG4	ATP binding cassette subfamily G member 4 [Source:HGNC Symbol;Acc:HGNC:13884]	GO:0005515;GO:0005524;GO:0000166;GO:0016020;GO:0016021;GO:0006810;GO:0016887;GO:0005886;GO:0055085;GO:0042803;GO:0046982;GO:0033344;GO:0017127;GO:0034041	K05680-ko02010 ABC transporters	KOG0061-Transporter, ABC superfamily (Breast cancer resistance protein)[Q]
ENSG00000217555	17.2136	31.1477	-0.855581	0.00293122	0.0719064	down	CKLF	chemokine like factor [Source:HGNC Symbol;Acc:HGNC:13253]	GO:0030595;GO:0030593;GO:0005576;GO:0016020;GO:0016021;GO:0005125;GO:0005615;GO:0006935;GO:0008283;GO:0008009;GO:0048246;GO:0048247;GO:0032940	-	KOG4788-Members of chemokine-like factor super family and related proteins[V]
ENSG00000065361	81.2614	47.6891	0.768912	0.0029617	0.0725282	up	ERBB3	erb-b2 receptor tyrosine kinase 3 [Source:HGNC Symbol;Acc:HGNC:3431]	GO:0016328;GO:0016324;GO:0070886;GO:0055025;GO:0043524;GO:0021545;GO:0014037;GO:0010628;GO:0007422;GO:0003197;GO:0031625;GO:0005576;GO:0007165;GO:0005515;GO:0043547;GO:0005886;GO:0018108;GO:0007169;GO:0016310;GO:0016301;GO:0005622;GO:0016740;GO:0006468;GO:0005524;GO:0000166;GO:0004672;GO:0016020;GO:0016021;GO:0046854;GO:0042802;GO:0000165;GO:0005887;GO:0042803;GO:0046982;GO:0014068;GO:0005615;GO:…	K05084-ko04012 ErbB signaling pathway;ko04020 Calcium signaling pathway;ko04144 Endocytosis;ko05206 MicroRNAs in cancer;ko05205 Proteoglycans in cancer;ko01521 EGFR tyrosine kinase inhibitor resistance	KOG1025-Epidermal growth factor receptor EGFR and related tyrosine kinases[T]
ENSG00000158786	5.6772	2.62438	1.11321	0.00297812	0.0725532	up	PLA2G2F	phospholipase A2 group IIF [Source:HGNC Symbol;Acc:HGNC:30040]	GO:0042130;GO:0006644;GO:0004623;GO:0005576;GO:0016042;GO:0006629;GO:0005509;GO:0016787;GO:0046872;GO:0050482;GO:0008150;GO:0005829;GO:0006654;GO:0036148;GO:0036149;GO:0036150;GO:0036151;GO:0036152	-	-
ENSG00000272162	0.0235035	0.60824	-4.69369	0.0029918	0.0726703	down	AL024498.2	-	GO:0016020;GO:0016021	-	-
ENSG00000129038	7.39189	11.3507	-0.618766	0.00303754	0.073494	down	LOXL1	lysyl oxidase like 1 [Source:HGNC Symbol;Acc:HGNC:6665]	GO:0005737;GO:0005604;GO:0005578;GO:0001669;GO:0035904;GO:0032496;GO:0005576;GO:0055114;GO:0016491;GO:0046872;GO:0005615;GO:0005507;GO:0031012;GO:0016641;GO:0030198;GO:0018277	-	-
ENSG00000164920	6.327	10.1958	-0.688388	0.00306473	0.0736948	down	OSR2	odd-skipped related transciption factor 2 [Source:HGNC Symbol;Acc:HGNC:15830]	GO:0003676;GO:0005515;GO:0046872;GO:0005634;GO:0045893;GO:0010628;GO:0030154;GO:0060349;GO:0008284;GO:0043565;GO:0045944;GO:0030501;GO:0000122;GO:0009790;GO:0060021;GO:0035115;GO:0035116;GO:0042733;GO:0072498;GO:0001656;GO:0001823;GO:0050679;GO:0042474;GO:0060272;GO:0061029;GO:0042476;GO:0048704;GO:0036023;GO:0033687;GO:0002062;GO:0060322	-	KOG1721-FOG: Zn-finger[R]
ENSG00000145362	2.61488	4.69394	-0.844056	0.00308283	0.0738311	down	ANK2	ankyrin 2 [Source:HGNC Symbol;Acc:HGNC:493]	GO:0007010;GO:0005515;GO:0005886;GO:0007165;GO:0016020;GO:0005737;GO:0030054;GO:0045202;GO:0045211;GO:0005856;GO:0005829;GO:0016323;GO:0031430;GO:0044325;GO:0042383;GO:0016324;GO:0019899;GO:0006888;GO:0051117;GO:0050821;GO:0019901;GO:0031647;GO:0002027;GO:0010881;GO:0005622;GO:0030018;GO:0055117;GO:0030674;GO:0034613;GO:0010628;GO:0086015;GO:0086046;GO:0086091;GO:0051279;GO:0030315;GO:0060307;GO:…	K10380-ko04624 Toll and Imd signaling pathway;ko05205 Proteoglycans in cancer	KOG4177-Ankyrin[M]
ENSG00000134765	4.9552	2.16596	1.19393	0.00311944	0.0742049	up	DSC1	desmocollin 1 [Source:HGNC Symbol;Acc:HGNC:3035]	GO:0005886;GO:0007156;GO:0007155;GO:0005509;GO:0046872;GO:0016020;GO:0016021;GO:0030054;GO:0070062;GO:0031424;GO:0043312;GO:0101003;GO:0070268;GO:0001533;GO:0030057;GO:0005921	-	KOG3594-FOG: Cadherin repeats[S]
ENSG00000173926	2.84718	1.49802	0.926476	0.003142	0.0746158	up	2023-03-03	membrane associated ring-CH-type finger 3 [Source:HGNC Symbol;Acc:HGNC:28728]	GO:0016567;GO:0016740;GO:0046872;GO:0008270;GO:0016021;GO:0016020;GO:0031901;GO:0030659;GO:0031410;GO:0005764;GO:0005768;GO:0006897	-	KOG1609-Protein involved in mRNA turnover and stability[A]
ENSG00000205213	15.7198	27.595	-0.811822	0.0031558	0.0746926	down	LGR4	leucine rich repeat containing G protein-coupled receptor 4 [Source:HGNC Symbol;Acc:HGNC:13299]	GO:0005887;GO:2001013;GO:0090263;GO:0090190;GO:0072282;GO:0072224;GO:0072202;GO:0061290;GO:0050710;GO:0050673;GO:0048565;GO:0046849;GO:0045893;GO:0045892;GO:0036335;GO:0035239;GO:0034122;GO:0032922;GO:0030539;GO:0030282;GO:0007623;GO:0007283;GO:0001942;GO:0001649;GO:0004888;GO:0048511;GO:0007165;GO:0004871;GO:0005886;GO:0007186;GO:0016021;GO:0016020;GO:0007275;GO:0016055;GO:0030154;GO:0002376;GO:…	-	KOG0619-FOG: Leucine rich repeat[R]
ENSG00000169436	1.16336	2.66213	-1.19428	0.00318022	0.0751447	down	COL22A1	collagen type XXII alpha 1 chain [Source:HGNC Symbol;Acc:HGNC:22989]	GO:0005581;GO:0005576;GO:0005737;GO:0005578;GO:0005788	K16630-ko04974 Protein digestion and absorption	KOG1217-Fibrillins and related proteins containing Ca2+-binding EGF-like domains[T]
ENSG00000274944	0.433848	0.017519	4.6302	0.00320984	0.0757178	up	AL139260.3	-	GO:0005886;GO:0016021;GO:0016020;GO:0005921;GO:0030054;GO:0007154;GO:0005922;GO:0003713;GO:0005739;GO:0006355;GO:0005829	-	-
ENSG00000168994	22.5352	36.1993	-0.683778	0.00324315	0.0763762	down	PXDC1	PX domain containing 1 [Source:HGNC Symbol;Acc:HGNC:21361]	GO:0035091	-	-
ENSG00000104765	85.5307	49.2898	0.795152	0.003341	0.077995	up	BNIP3L	BCL2 interacting protein 3 like [Source:HGNC Symbol;Acc:HGNC:1085]	GO:0005829;GO:0005739;GO:1903214;GO:1903146;GO:0043065;GO:0035794;GO:0010917;GO:0042803;GO:0005515;GO:0005783;GO:0016021;GO:0016020;GO:0016607;GO:0005634;GO:0006915;GO:0005741;GO:0042802;GO:0051607;GO:0005740;GO:0016032;GO:0043066;GO:0042981;GO:0046982;GO:0005635;GO:0031224;GO:0071456;GO:0005521;GO:0016239;GO:0035694;GO:0060548;GO:0097345	-	-
ENSG00000261915	0.005576	0.686719	-6.94435	0.00337119	0.0783469	down	AC026954.2	-	-	-	-
ENSG00000008853	15.9668	24.2399	-0.602314	0.0033838	0.0785109	down	RHOBTB2	Rho related BTB domain containing 2 [Source:HGNC Symbol;Acc:HGNC:18756]	GO:0003924;GO:0005525;GO:0005622;GO:0000166;GO:0007264;GO:0005886;GO:0005515;GO:0005829;GO:0051056	K07868-ko04120 Ubiquitin mediated proteolysis	KOG0393-Ras-related small GTPase, Rho type[R]
ENSG00000107968	8.75398	5.34679	0.711264	0.00347946	0.0800495	up	MAP3K8	mitogen-activated protein kinase kinase kinase 8 [Source:HGNC Symbol;Acc:HGNC:6860]	GO:0005515;GO:0007165;GO:0016310;GO:0016301;GO:0000287;GO:0016740;GO:0005829;GO:0006468;GO:0005524;GO:0004674;GO:0000166;GO:0004672;GO:0046872;GO:0005737;GO:0007049;GO:0002376;GO:0000186;GO:0004709;GO:0004702;GO:0051403;GO:0031295	K04415-ko04010 MAPK signaling pathway;ko04668 TNF signaling pathway;ko04620 Toll-like receptor signaling pathway;ko04660 T cell receptor signaling pathway	KOG0201-Serine/threonine protein kinase[T]
ENSG00000196159	0.328076	0.635668	-0.954247	0.00348454	0.0800495	down	FAT4	FAT atypical cadherin 4 [Source:HGNC Symbol;Acc:HGNC:23109]	GO:0045177;GO:0072307;GO:0072137;GO:0072006;GO:0060122;GO:0048565;GO:0043931;GO:0035329;GO:0022008;GO:0021987;GO:0008543;GO:0007219;GO:0007157;GO:0007009;GO:0003007;GO:0001822;GO:0001658;GO:0005515;GO:0005886;GO:0007156;GO:0007155;GO:0005509;GO:0005622;GO:0016020;GO:0016021;GO:0070062	K16669-ko04391 Hippo signaling pathway -fly;ko04392 Hippo signaling pathway - multiple species	KOG1219-Uncharacterized conserved protein, contains laminin, cadherin and EGF domains[T]
ENSG00000166508	27.2591	46.1284	-0.758919	0.00348945	0.0800495	down	MCM7	minichromosome maintenance complex component 7 [Source:HGNC Symbol;Acc:HGNC:6950]	GO:0006270;GO:0005515;GO:0003677;GO:0004386;GO:0016787;GO:0005654;GO:0005829;GO:0005524;GO:0000166;GO:0016020;GO:0005634;GO:0007049;GO:0006974;GO:0006260;GO:0003678;GO:0042555;GO:0000784;GO:0004003;GO:0000082;GO:0042325;GO:0000785;GO:0071466;GO:0071310;GO:0071364;GO:0042493;GO:0008283;GO:0006268;GO:0003697;GO:0032508	K02210-ko03030 DNA replication;ko04110 Cell cycle;ko04111 Cell cycle - yeast;ko04113 Meiosis - yeast	KOG0482-DNA replication licensing factor, MCM7 component[L]
ENSG00000071909	2.32449	4.58776	-0.980877	0.00348977	0.0800495	down	MYO3B	myosin IIIB [Source:HGNC Symbol;Acc:HGNC:15576]	GO:0003779;GO:0016459;GO:0003774;GO:0016310;GO:0016301;GO:0016740;GO:0006468;GO:0005524;GO:0004674;GO:0000166;GO:0004672;GO:0005737;GO:0005856;GO:0050896;GO:0007601	K08834-ko04745 Phototransduction - fly	KOG0587-Traf2- and Nck-interacting kinase and related germinal center kinase (GCK) family protein kinases[T]
ENSG00000113273	1.98659	3.48787	-0.81205	0.00356328	0.0813394	down	ARSB	arylsulfatase B [Source:HGNC Symbol;Acc:HGNC:714]	GO:0009986;GO:0005794;GO:0005791;GO:0005764;GO:0005739;GO:0051597;GO:0043627;GO:0010976;GO:0009268;GO:0007584;GO:0007417;GO:0008484;GO:0006914;GO:0008152;GO:0003824;GO:0016787;GO:0046872;GO:0005576;GO:0006687;GO:0070062;GO:0043312;GO:1904813;GO:0043202;GO:0035578;GO:0005788;GO:0030207;GO:0043687;GO:0010632;GO:0004065;GO:0003943;GO:0007040;GO:0007041;GO:0061580	K01135-ko00531 Glycosaminoglycan degradation;ko04142 Lysosome	KOG3867-Sulfatase[R]
ENSG00000212724	12.6181	27.2679	-1.11171	0.00364448	0.082925	down	KRTAP2-3	keratin associated protein 2-3 [Source:HGNC Symbol;Acc:HGNC:18906]	GO:0005882;GO:0005515;GO:0045095;GO:0005829;GO:0031424	-	KOG4726-Ultrahigh sulfur keratin-associated protein[W]
ENSG00000095587	0.985277	1.98731	-1.01222	0.00367935	0.0834497	down	TLL2	tolloid like 2 [Source:HGNC Symbol;Acc:HGNC:11844]	GO:0048632;GO:0005576;GO:0006508;GO:0008233;GO:0005509;GO:0016787;GO:0046872;GO:0008270;GO:0007275;GO:0030154;GO:0004222;GO:0008237;GO:0004252;GO:0022617	-	KOG3714-Meprin A metalloprotease[O]
ENSG00000110328	18.082	27.2997	-0.594325	0.0037446	0.0843879	down	GALNT18	polypeptide N-acetylgalactosaminyltransferase 18 [Source:HGNC Symbol;Acc:HGNC:30488]	GO:0005794;GO:0016757;GO:0030246;GO:0016740;GO:0046872;GO:0016021;GO:0016020;GO:0000139;GO:0006486;GO:0004653	K00710-ko00512 Mucin type O-glycan biosynthesis	KOG3736-Polypeptide N-acetylgalactosaminyltransferase[O]
ENSG00000052344	380.751	252.954	0.589973	0.00378191	0.0850929	up	PRSS8	protease, serine 8 [Source:HGNC Symbol;Acc:HGNC:9491]	GO:0065009;GO:0004252;GO:0005576;GO:0006508;GO:0008233;GO:0005886;GO:0016787;GO:0016021;GO:0016020;GO:0005615;GO:0008236;GO:0017080;GO:0005515;GO:0070062;GO:0070268;GO:0004175;GO:0010765;GO:0019897;GO:0046658	-	KOG3627-Trypsin[E]
ENSG00000267022	0.449249	0.0495795	3.1797	0.00380283	0.0854133	up	AC067968.1	-	GO:0005622;GO:0006355;GO:0046872;GO:0003676	-	-
ENSG00000272772	1.18658	111.142	-6.54946	0.00380824	0.0854133	down	AC104109.3	-	GO:0006511	-	-
ENSG00000151320	0.36122	0.867264	-1.26359	0.00381802	0.0854971	down	AKAP6	A-kinase anchoring protein 6 [Source:HGNC Symbol;Acc:HGNC:376]	GO:0048471;GO:0031965;GO:0008179;GO:0005515;GO:0016020;GO:0005634;GO:0005737;GO:0016529;GO:0032947;GO:0006605;GO:0071345;GO:0044325;GO:0005635;GO:0030307;GO:0010880;GO:0060306;GO:0014701;GO:0034704;GO:0051281;GO:0051018;GO:0001508;GO:0071320;GO:1901381;GO:1902261;GO:0005901;GO:0030315;GO:0014704;GO:0019933;GO:0043495;GO:0061051;GO:0030818;GO:0051533;GO:0070886;GO:0060316;GO:0032516;GO:0034237;GO:…	-	-
ENSG00000026508	319.1	533.963	-0.742733	0.00386422	0.086203	down	CD44	CD44 molecule (Indian blood group) [Source:HGNC Symbol;Acc:HGNC:1681]	GO:0005515;GO:0005886;GO:0007155;GO:0005829;GO:0005794;GO:0016021;GO:0016020;GO:0005540;GO:0005925;GO:0050900;GO:0005887;GO:0070062;GO:0043312;GO:0009986;GO:0033138;GO:0043066;GO:0050731;GO:0051216;GO:0030667;GO:0030198;GO:0043154;GO:0070374;GO:0060333;GO:0022617;GO:0007160;GO:0044344;GO:0016337;GO:0005518;GO:0043518;GO:1902166;GO:0030214;GO:0034116;GO:0070487;GO:0004896;GO:0035692;GO:1900625;GO:…	K06256-ko04512 ECM-receptor interaction;ko04640 Hematopoietic cell lineage;ko05206 MicroRNAs in cancer;ko05205 Proteoglycans in cancer;ko05131 Shigellosis;ko05169 Epstein-Barr virus infection	-
ENSG00000188921	2.7752	4.44363	-0.679144	0.00391098	0.0868221	down	HACD4	3-hydroxyacyl-CoA dehydratase 4 [Source:HGNC Symbol;Acc:HGNC:20920]	GO:0102343;GO:0042761;GO:0006633;GO:0006631;GO:0006629;GO:0016829;GO:0005789;GO:0005783;GO:0016021;GO:0016020;GO:0102344;GO:0102345;GO:0019899;GO:0018812;GO:0030497	K10703-ko01212 Fatty acid metabolism;ko00062 Fatty acid elongation;ko01040 Biosynthesis of unsaturated fatty acids	KOG3187-Protein tyrosine phosphatase-like protein PTPLA (contains Pro instead of catalytic Arg)[R]
ENSG00000183856	1.95615	4.6887	-1.26117	0.0039139	0.0868221	down	IQGAP3	IQ motif containing GTPase activating protein 3 [Source:HGNC Symbol;Acc:HGNC:20669]	GO:0016328;GO:0005911;GO:0005737;GO:0071310;GO:0070371;GO:0033601;GO:0010629;GO:0010628;GO:0008361;GO:0007265;GO:0001934;GO:0000187;GO:0000082;GO:0017048;GO:0017016;GO:0007165;GO:0043087;GO:0005516;GO:0005829;GO:0070856	K05767-ko04810 Regulation of actin cytoskeleton	KOG2128-Ras GTPase-activating protein family - IQGAP[T]
ENSG00000113575	168.43	111.048	0.600957	0.00391406	0.0868221	up	PPP2CA	protein phosphatase 2 catalytic subunit alpha [Source:HGNC Symbol;Acc:HGNC:9299]	GO:0042532;GO:0005886;GO:0005829;GO:0005737;GO:0000775;GO:0000159;GO:0007498;GO:0050811;GO:0008022;GO:0005515;GO:0016787;GO:0004721;GO:0005739;GO:0005694;GO:0006355;GO:0046872;GO:0016020;GO:0005634;GO:0008380;GO:0006915;GO:0051321;GO:0005856;GO:0006470;GO:0000922;GO:0015630;GO:0070062;GO:0040008;GO:0030308;GO:0010033;GO:0030155;GO:0010719;GO:0000184;GO:0045595;GO:0030111;GO:0006275;GO:0007084;GO:…	K04382-ko03015 mRNA surveillance pathway;ko04013 MAPK signaling pathway - fly;ko04350 TGF-beta signaling pathway;ko04390 Hippo signaling pathway;ko04391 Hippo signaling pathway -fly;ko04071 Sphingolipid signaling pathway;ko04151 PI3K-Akt signaling pathway;ko04152 AMPK signaling pathway;ko04111 Cell cycle - yeast;ko04113 Meiosis - yeast;ko04114 Oocyte meiosis;ko04530 Tight junction;ko04261 Adrener…	KOG0371-Serine/threonine protein phosphatase 2A, catalytic subunit[T]
ENSG00000213397	2.12456	8.97378	-2.07855	0.00393349	0.0869815	down	HAUS7	HAUS augmin like complex subunit 7 [Source:HGNC Symbol;Acc:HGNC:32979]	GO:0051301;GO:0005737;GO:0007049;GO:0005856;GO:0005874;GO:0005813;GO:0005815;GO:0005819;GO:0005829;GO:0000086;GO:0097711;GO:0031996;GO:0051225;GO:0070652;GO:0007098	-	-
ENSG00000141540	2.9103	6.06331	-1.05894	0.0039973	0.0877048	down	TTYH2	tweety family member 2 [Source:HGNC Symbol;Acc:HGNC:13877]	GO:0005886;GO:0006811;GO:0016021;GO:0016020;GO:0006810;GO:0005254;GO:0006821;GO:0034707;GO:1902476;GO:0005515	-	KOG4433-Tweety transmembrane/cell surface protein[R]
ENSG00000178033	0.759445	1.50938	-0.990935	0.00401011	0.0878495	down	FAM26E	family with sequence similarity 26 member E [Source:HGNC Symbol;Acc:HGNC:21568]	GO:0006811;GO:0098655;GO:0016021;GO:0016020;GO:0006810;GO:0005887;GO:0070062;GO:0034220;GO:0005261	-	-
ENSG00000173239	8.29784	3.62613	1.1943	0.00403048	0.088159	up	LIPM	lipase family member M [Source:HGNC Symbol;Acc:HGNC:23455]	GO:0005576;GO:0016042;GO:0006629;GO:0016787;GO:0016788	-	KOG2624-Triglyceride lipase-cholesterol esterase[I]
ENSG00000166920	18.5928	10.7415	0.791552	0.00410023	0.0891327	up	C15orf48	chromosome 15 open reading frame 48 [Source:HGNC Symbol;Acc:HGNC:29898]	GO:1902600;GO:0016021;GO:0016020;GO:0005634;GO:0005751;GO:0004129;GO:0005739	-	-
ENSG00000115380	20.9092	39.99	-0.935504	0.004135	0.0896129	down	EFEMP1	EGF containing fibulin like extracellular matrix protein 1 [Source:HGNC Symbol;Acc:HGNC:3218]	GO:0005615;GO:0005576;GO:0005515;GO:0008083;GO:0006355;GO:0005509;GO:0005578;GO:0031012;GO:0005006;GO:0007173;GO:0070062;GO:0007601;GO:0005154;GO:0018108;GO:0043010;GO:0048048;GO:0048050;GO:0032331	-	-
ENSG00000103319	6.09033	9.3623	-0.620341	0.00415218	0.0898474	down	EEF2K	eukaryotic elongation factor 2 kinase [Source:HGNC Symbol;Acc:HGNC:24615]	GO:0014069;GO:1990637;GO:1990416;GO:0071454;GO:0071320;GO:0071277;GO:0061003;GO:0051965;GO:0045807;GO:0043066;GO:0032869;GO:0031952;GO:0002931;GO:0005516;GO:0004686;GO:0005509;GO:0016310;GO:0016301;GO:0016740;GO:0006468;GO:0005524;GO:0004674;GO:0000166;GO:0005829;GO:0005737;GO:0004672;GO:0008135;GO:0006414;GO:0046777	K08292-ko04152 AMPK signaling pathway;ko04921 Oxytocin signaling pathway	-
ENSG00000132330	7.92581	13.2304	-0.739223	0.00421395	0.0907669	down	SCLY	selenocysteine lyase [Source:HGNC Symbol;Acc:HGNC:18161]	GO:1902494;GO:0016261;GO:0070279;GO:0042803;GO:0016597;GO:0009000;GO:0003824;GO:0005515;GO:0005829;GO:0016829;GO:0016740;GO:0005737;GO:0006520;GO:0001887	-	-
ENSG00000165449	1.11375	2.07538	-0.897955	0.00439057	0.0939982	down	SLC16A9	solute carrier family 16 member 9 [Source:HGNC Symbol;Acc:HGNC:23520]	GO:0005515;GO:0005886;GO:0015293;GO:0055085;GO:0016021;GO:0016020;GO:0006810;GO:0046415	-	KOG2504-Monocarboxylate transporter[G]
ENSG00000214357	1.15822	2.21086	-0.932699	0.00441372	0.0943508	down	NEURL1B	neuralized E3 ubiquitin protein ligase 1B [Source:HGNC Symbol;Acc:HGNC:35422]	GO:0005769;GO:0070086;GO:0016874;GO:0016567;GO:0016740;GO:0046872;GO:0008270;GO:0005737;GO:0007219;GO:0005515	-	KOG4172-Predicted E3 ubiquitin ligase[O]
ENSG00000197375	8.54248	13.0246	-0.608508	0.00455077	0.0966953	down	SLC22A5	solute carrier family 22 member 5 [Source:HGNC Symbol;Acc:HGNC:10969]	GO:1902603;GO:0006814;GO:0006811;GO:0015293;GO:0098655;GO:0034220;GO:0005524;GO:0000166;GO:0055085;GO:0005215;GO:0016021;GO:0016020;GO:0006810;GO:0022857;GO:0005886;GO:0015711;GO:0005887;GO:0070062;GO:0008514;GO:0005515;GO:0006855;GO:0030165;GO:0016324;GO:0015226;GO:0015238;GO:0015491;GO:0015651;GO:0009437;GO:0015697;GO:0015879;GO:0015893;GO:0052106;GO:0060731;GO:0070715;GO:0031526	K08202-ko05231 Choline metabolism in cancer	-
ENSG00000241635	2.25935	0.787905	1.51982	0.0045973	0.0973541	up	UGT1A1	UDP glucuronosyltransferase family 1 member A1 [Source:HGNC Symbol;Acc:HGNC:12530]	GO:0070069;GO:0043231;GO:0034663;GO:0005887;GO:0005783;GO:0071466;GO:0071392;GO:0071385;GO:0071361;GO:0070980;GO:0052697;GO:0052696;GO:0052695;GO:0051384;GO:0048545;GO:0045471;GO:0042594;GO:0042493;GO:0032870;GO:0032496;GO:0031100;GO:0014070;GO:0010033;GO:0007584;GO:0006953;GO:0001889;GO:0019899;GO:0015020;GO:0043086;GO:0016758;GO:0042803;GO:0008152;GO:0016757;GO:0005789;GO:0016740;GO:0016021;GO:…	K00699-ko00040 Pentose and glucuronate interconversions;ko00053 Ascorbate and aldarate metabolism;ko00500 Starch and sucrose metabolism;ko00140 Steroid hormone biosynthesis;ko00830 Retinol metabolism;ko00860 Porphyrin and chlorophyll metabolism;ko00980 Metabolism of xenobiotics by cytochrome P450;ko00982 Drug metabolism - cytochrome P450;ko00983 Drug metabolism - other enzymes;ko05204 Chemical ca…	KOG1192-UDP-glucuronosyl and UDP-glucosyl transferase[GC]
ENSG00000213096	5.64784	2.57693	1.13205	0.00466607	0.0984054	up	ZNF254	zinc finger protein 254 [Source:HGNC Symbol;Acc:HGNC:13047]	GO:0005622;GO:0006355;GO:0003676;GO:0006351;GO:0003677;GO:0046872;GO:0005634;GO:0003700;GO:0000122	-	KOG1721-FOG: Zn-finger[R]
ENSG00000163017	0.20048	1.18421	-2.5624	0.00473513	0.0995469	down	ACTG2	actin, gamma 2, smooth muscle, enteric [Source:HGNC Symbol;Acc:HGNC:145]	GO:0005524;GO:0000166;GO:0005737;GO:0005615;GO:0005856;GO:0005829;GO:0070062;GO:0072562;GO:0010628;GO:0090131;GO:0030027;GO:0030175;GO:0044297;GO:0006936;GO:0032982;GO:0071944	K12315-ko04270 Vascular smooth muscle contraction	KOG0676-Actin and related proteins[Z]
ENSG00000180891	8.85064	16.5188	-0.90026	0.00478145	0.100221	down	CUEDC1	CUE domain containing 1 [Source:HGNC Symbol;Acc:HGNC:31350]	-	-	KOG4588-Predicted ubiquitin-conjugating enzyme[O]
ENSG00000121690	7.44087	11.7612	-0.660492	0.00482248	0.100494	down	DEPDC7	DEP domain containing 7 [Source:HGNC Symbol;Acc:HGNC:29899]	GO:0043547;GO:0035556;GO:0003674;GO:0008150;GO:0005575;GO:0005829;GO:0005096;GO:0051056;GO:0007165	-	-
ENSG00000154227	58.4619	30.1435	0.955652	0.00483487	0.100494	up	CERS3	ceramide synthase 3 [Source:HGNC Symbol;Acc:HGNC:23752]	GO:0030148;GO:0050291;GO:0005783;GO:0006629;GO:0003677;GO:0016740;GO:0016021;GO:0016020;GO:0005634;GO:0005789;GO:0031965;GO:0030216;GO:0046513	K04710-ko00600 Sphingolipid metabolism;ko04071 Sphingolipid signaling pathway	KOG1607-Protein transporter of the TRAM (translocating chain-associating membrane) superfamily[U]
ENSG00000168497	1.69984	3.90307	-1.19921	0.00484008	0.100494	down	CAVIN2	caveolae associated protein 2 [Source:HGNC Symbol;Acc:HGNC:10690]	GO:0005515;GO:0005829;GO:0016020;GO:0005737;GO:0005901;GO:0045121;GO:0008289;GO:0001786;GO:0005543;GO:0005080	-	-
ENSG00000101210	10.9654	7.10304	0.626457	0.00485046	0.100494	up	EEF1A2	eukaryotic translation elongation factor 1 alpha 2 [Source:HGNC Symbol;Acc:HGNC:3192]	GO:0003924;GO:0005515;GO:0005525;GO:0000166;GO:0006412;GO:0005737;GO:0003746;GO:0006414;GO:0008135;GO:0019901;GO:1904714;GO:0098574;GO:0090218;GO:0043209;GO:0043025;GO:0005853;GO:0051602;GO:0043065;GO:0010035	K03231-ko03013 RNA transport;ko05134 Legionellosis	KOG0052-Translation elongation factor EF-1 alpha/Tu[J]
ENSG00000145335	14.9805	26.5101	-0.823457	0.00486078	0.100561	down	SNCA	synuclein alpha [Source:HGNC Symbol;Acc:HGNC:11138]	GO:0045202;GO:0043679;GO:0043231;GO:0043195;GO:0043025;GO:0030659;GO:0030426;GO:0016234;GO:0008021;GO:0005886;GO:0005856;GO:0005840;GO:0005829;GO:0005794;GO:0005791;GO:0005739;GO:0005737;GO:0005640;GO:0005634;GO:2000377;GO:1901214;GO:0061024;GO:0060291;GO:0060079;GO:0050812;GO:0050808;GO:0050806;GO:0048489;GO:0048488;GO:0048169;GO:0048168;GO:0048148;GO:0046928;GO:0045963;GO:0044344;GO:0043524;GO:…	K04528-ko05010 Alzheimer's disease;ko05012 Parkinson's disease	-
ENSG00000186517	2.96965	1.60498	0.887735	0.00500155	0.102721	up	ARHGAP30	Rho GTPase activating protein 30 [Source:HGNC Symbol;Acc:HGNC:27414]	GO:0007165;GO:0043231;GO:0043547;GO:0031410;GO:0005096;GO:0005829;GO:0051056;GO:0007264	-	-
ENSG00000168398	5.21903	12.6031	-1.27193	0.00518335	0.106146	down	BDKRB2	bradykinin receptor B2 [Source:HGNC Symbol;Acc:HGNC:1030]	GO:0007165;GO:0004871;GO:0005515;GO:0005886;GO:0007186;GO:0004930;GO:0016021;GO:0016020;GO:0042310;GO:0006950;GO:0006939;GO:0005887;GO:0004947;GO:0046982;GO:0007166;GO:0004435;GO:0007169;GO:0006954;GO:0007204;GO:0002020;GO:0008015;GO:0031702;GO:0019229;GO:0050482;GO:0043114;GO:0005768;GO:1902239;GO:1902219;GO:0042311;GO:0033137;GO:0009651	K03916-ko04020 Calcium signaling pathway;ko04071 Sphingolipid signaling pathway;ko04022 cGMP - PKG signaling pathway;ko04080 Neuroactive ligand-receptor interaction;ko04810 Regulation of actin cytoskeleton;ko04610 Complement and coagulation cascades;ko04961 Endocrine and other factor-regulated calcium reabsorption;ko04750 Inflammatory mediator regulation of TRP channels;ko05200 Pathways in cancer…	-
ENSG00000105141	1.34742	0.297812	2.17772	0.00534922	0.108675	up	CASP14	caspase 14 [Source:HGNC Symbol;Acc:HGNC:1502]	GO:0045095;GO:0005634;GO:0006508;GO:0008234;GO:0008233;GO:0005515;GO:0016787;GO:0005829;GO:0005737;GO:0004197;GO:0030154;GO:0031424;GO:0070062;GO:0031012;GO:0070268;GO:0008544;GO:0097200;GO:0097194;GO:0004175	-	KOG3573-Caspase, apoptotic cysteine protease[D]
ENSG00000181634	1.04987	1.90981	-0.863212	0.0053757	0.108675	down	TNFSF15	TNF superfamily member 15 [Source:HGNC Symbol;Acc:HGNC:11931]	GO:0006955;GO:0005576;GO:0006915;GO:0007165;GO:0005622;GO:0016020;GO:0016021;GO:0005125;GO:0005615;GO:0005164;GO:0005886;GO:0033209;GO:0005887;GO:0005102;GO:0006919;GO:0007250;GO:0042107	K05478-ko04060 Cytokine-cytokine receptor interaction	-
ENSG00000253305	0.7682	1.52978	-0.993772	0.00537606	0.108675	down	PCDHGB6	protocadherin gamma subfamily B, 6 [Source:HGNC Symbol;Acc:HGNC:8713]	GO:0005886;GO:0007156;GO:0007155;GO:0005509;GO:0016020;GO:0016021;GO:0005887;GO:0007267;GO:0007399	-	KOG3594-FOG: Cadherin repeats[S]
ENSG00000173546	1.0093	2.07558	-1.04015	0.00537833	0.108675	down	CSPG4	chondroitin sulfate proteoglycan 4 [Source:HGNC Symbol;Acc:HGNC:2466]	GO:0042995;GO:0005886;GO:0008347;GO:0008283;GO:0007169;GO:0000187;GO:0007165;GO:0004871;GO:0016021;GO:0016020;GO:0007275;GO:0030154;GO:0005925;GO:0005576;GO:0070062;GO:0005887;GO:0016324;GO:0009986;GO:0043202;GO:0030203;GO:0005796;GO:0001525;GO:0035556;GO:0030206;GO:0030207;GO:0030208;GO:0019901;GO:0050731;GO:0048771;GO:0031258	-	KOG3597-Proteoglycan[R]
ENSG00000250479	12.8982	23.9727	-0.894221	0.00564487	0.112956	down	CHCHD10	coiled-coil-helix-coiled-coil-helix domain containing 10 [Source:HGNC Symbol;Acc:HGNC:15559]	GO:0005739;GO:0005634;GO:0005758;GO:0003674;GO:0007005;GO:0006119;GO:0006754;GO:2000984	-	KOG4090-Uncharacterized conserved protein[S]
ENSG00000127870	75.7217	40.8676	0.889748	0.00565178	0.112956	up	RNF6	ring finger protein 6 [Source:HGNC Symbol;Acc:HGNC:10069]	GO:0005515;GO:0006355;GO:0031965;GO:0016567;GO:0016740;GO:0046872;GO:0008270;GO:0043231;GO:0005737;GO:0005634;GO:0006511;GO:0045893;GO:0042995;GO:0030424;GO:0061630;GO:0043161;GO:0004842;GO:0016605;GO:0070936;GO:0050681;GO:0085020;GO:0060765;GO:0030517;GO:0044314;GO:0003677	-	KOG0800-FOG: Predicted E3 ubiquitin ligase[O]
ENSG00000128512	4.80111	8.62022	-0.844358	0.00592687	0.117457	down	DOCK4	dedicator of cytokinesis 4 [Source:HGNC Symbol;Acc:HGNC:19192]	GO:0043547;GO:0005622;GO:0007264;GO:0005085;GO:0005886;GO:0005829;GO:0005730;GO:0005794;GO:0016020;GO:0005737;GO:0042995;GO:0005515;GO:0017124;GO:0030971;GO:0060326;GO:1904754;GO:0005096;GO:0030165;GO:0048365;GO:1904694;GO:0032420;GO:0032421	K17697-ko04015 Rap1 signaling pathway	KOG1998-Signaling protein DOCK180[T]
ENSG00000241119	0.329161	1.13921	-1.79117	0.00595611	0.117694	down	UGT1A9	UDP glucuronosyltransferase family 1 member A9 [Source:HGNC Symbol;Acc:HGNC:12541]	GO:0019216;GO:0016758;GO:0042803;GO:0008152;GO:0016757;GO:0043231;GO:0005789;GO:0005783;GO:0016740;GO:0016021;GO:0016020;GO:0006805;GO:0015020;GO:0070062;GO:0046982;GO:0001972;GO:0042573;GO:0051552;GO:0052695;GO:0052696;GO:0052697	K00699-ko00040 Pentose and glucuronate interconversions;ko00053 Ascorbate and aldarate metabolism;ko00500 Starch and sucrose metabolism;ko00140 Steroid hormone biosynthesis;ko00830 Retinol metabolism;ko00860 Porphyrin and chlorophyll metabolism;ko00980 Metabolism of xenobiotics by cytochrome P450;ko00982 Drug metabolism - cytochrome P450;ko00983 Drug metabolism - other enzymes;ko05204 Chemical ca…	KOG1192-UDP-glucuronosyl and UDP-glucosyl transferase[GC]
ENSG00000270299	0.692438	0.0070835	6.61108	0.00596827	0.117694	up	AL121758.1	-	-	-	-
ENSG00000077348	13.424	20.9082	-0.639252	0.00625744	0.121647	down	EXOSC5	exosome component 5 [Source:HGNC Symbol;Acc:HGNC:24662]	GO:0006401;GO:0005515;GO:0005730;GO:0005634;GO:0005737;GO:0003723;GO:0006364;GO:0005829;GO:0043488;GO:0090503;GO:0005654;GO:0043928;GO:0051607;GO:0035327;GO:0000178;GO:0000175;GO:0034427;GO:0034475;GO:0071051;GO:0000176;GO:0000177;GO:0016075;GO:0031125;GO:0045006;GO:0071028	K12590-ko03018 RNA degradation	KOG1069-Exosomal 3'-5' exoribonuclease complex, subunit Rrp46[J]
ENSG00000173083	6.49344	4.30604	0.592623	0.0062776	0.121844	up	HPSE	heparanase [Source:HGNC Symbol;Acc:HGNC:5164]	GO:0005576;GO:0005765;GO:0007155;GO:0016787;GO:0005654;GO:0016020;GO:0043231;GO:0005634;GO:0005764;GO:0016798;GO:0005515;GO:0043312;GO:0005578;GO:0035580;GO:0043202;GO:0006027;GO:0045545;GO:0007160;GO:0051897;GO:0046983;GO:0006029;GO:0033690;GO:0004566;GO:0030200;GO:0010575;GO:0030194;GO:0030305;GO:0051797;GO:0060055;GO:0045121;GO:0061042;GO:0051798;GO:0042060	K07964-ko00531 Glycosaminoglycan degradation;ko05205 Proteoglycans in cancer	-
ENSG00000090487	70.762	106.612	-0.591317	0.00631034	0.122144	down	SPG21	SPG21, maspardin [Source:HGNC Symbol;Acc:HGNC:20373]	GO:0005515;GO:0005829;GO:0005794;GO:0043231;GO:0016020;GO:0005737;GO:0005768;GO:0010008;GO:0030140;GO:0042609;GO:0050851	K19367-ko04144 Endocytosis	-
ENSG00000154556	0.228606	0.767329	-1.74698	0.00642771	0.123554	down	SORBS2	sorbin and SH3 domain containing 2 [Source:HGNC Symbol;Acc:HGNC:24098]	GO:0005515;GO:0005886;GO:0007155;GO:0007015;GO:0016020;GO:0005737;GO:0005634;GO:0003723;GO:0003676;GO:0048471;GO:0030054;GO:0016477;GO:0005925;GO:0042995;GO:0008150;GO:0030027;GO:0016324;GO:0005200;GO:0015629;GO:0030018;GO:0008307;GO:0008093;GO:0061049	-	-
ENSG00000087494	95.376	170.922	-0.841639	0.00645507	0.123753	down	PTHLH	parathyroid hormone like hormone [Source:HGNC Symbol;Acc:HGNC:9607]	GO:0005576;GO:0005654;GO:0005829;GO:0005794;GO:0005737;GO:0005634;GO:0005179;GO:0032330;GO:0007267;GO:0005615;GO:0008285;GO:0010468;GO:0008544;GO:0008284;GO:0002076;GO:0007565;GO:0051428;GO:0030819;GO:0046058;GO:0007189;GO:0001501;GO:0032331	-	-
ENSG00000213694	1.18366	2.67852	-1.17818	0.00647063	0.123753	down	S1PR3	sphingosine-1-phosphate receptor 3 [Source:HGNC Symbol;Acc:HGNC:3167]	GO:0007165;GO:0004871;GO:0005515;GO:0005886;GO:0007186;GO:0004930;GO:0016021;GO:0016020;GO:0038036;GO:0003376;GO:0005887;GO:0006954;GO:0009653;GO:0005178;GO:0008289;GO:0007204;GO:0008284;GO:1903141;GO:0032651;GO:0007219;GO:0007193;GO:0001816	K04290-ko04071 Sphingolipid signaling pathway;ko04080 Neuroactive ligand-receptor interaction	-
ENSG00000069011	40.4162	18.1102	1.15813	0.00648106	0.123753	up	PITX1	paired like homeodomain 1 [Source:HGNC Symbol;Acc:HGNC:9004]	GO:0005737;GO:0005667;GO:0005634;GO:0051216;GO:0048625;GO:0045944;GO:0045892;GO:0035137;GO:0035116;GO:0021983;GO:0014707;GO:0006355;GO:0001501;GO:0003700;GO:0001190;GO:0001077;GO:0000978;GO:0005515;GO:0043565;GO:0006351;GO:0003677;GO:0006366;GO:0005730;GO:0007275;GO:0009653;GO:0001085	-	KOG0486-Transcription factor PTX1, contains HOX domain[K]
ENSG00000164087	6.97699	12.8649	-0.882761	0.00649554	0.123862	down	POC1A	POC1 centriolar protein A [Source:HGNC Symbol;Acc:HGNC:24488]	GO:0005813;GO:0005737;GO:1905515;GO:0060348;GO:0010825;GO:0007283;GO:0007052;GO:0003431;GO:0005515;GO:0005856;GO:0042995;GO:0000922;GO:0005814;GO:0036064;GO:0030030	-	-
ENSG00000235098	9.19888	16.0074	-0.799206	0.00651861	0.124135	down	ANKRD65	ankyrin repeat domain 65 [Source:HGNC Symbol;Acc:HGNC:42950]	-	-	KOG4177-Ankyrin[M]
ENSG00000060140	5.44666	3.18701	0.773171	0.00654715	0.12451	up	STYK1	serine/threonine/tyrosine kinase 1 [Source:HGNC Symbol;Acc:HGNC:18889]	GO:0004715;GO:0005515;GO:0004713;GO:0016310;GO:0016301;GO:0016740;GO:0006468;GO:0005524;GO:0000166;GO:0004672;GO:0016021;GO:0016020;GO:0045087;GO:0007155;GO:0030154;GO:0042127;GO:0016477;GO:0005102;GO:0007173;GO:0038083;GO:0031234;GO:0005886;GO:0006935;GO:0043304	-	KOG0200-Fibroblast/platelet-derived growth factor receptor and related receptor tyrosine kinases[T]
ENSG00000163328	2.06922	3.67423	-0.828356	0.00662418	0.125637	down	GPR155	G protein-coupled receptor 155 [Source:HGNC Symbol;Acc:HGNC:22951]	GO:0035556;GO:0055085;GO:0016021;GO:0016020;GO:0005737;GO:0003674;GO:0070062;GO:0050890;GO:0005622	-	-
ENSG00000185630	1.66397	2.65193	-0.67241	0.00666227	0.12619	down	PBX1	PBX homeobox 1 [Source:HGNC Symbol;Acc:HGNC:8632]	GO:0003700;GO:0005654;GO:0005634;GO:0006355;GO:0005737;GO:0005667;GO:0048706;GO:0048568;GO:0048536;GO:0048538;GO:0045944;GO:0045665;GO:0042127;GO:0035162;GO:0030326;GO:0030278;GO:0030325;GO:0009954;GO:0010971;GO:0009952;GO:0009887;GO:0001658;GO:0008284;GO:0046982;GO:0001655;GO:0043565;GO:0003677;GO:0001077;GO:0000978;GO:0005515;GO:0006351;GO:0006366;GO:0007275;GO:0030154;GO:0006694;GO:0007548;GO:…	K09355-ko05202 Transcriptional misregulation in cancers	KOG0774-Transcription factor PBX and related HOX domain proteins[K]
ENSG00000169715	147.795	234.493	-0.665946	0.00677147	0.127996	down	MT1E	metallothionein 1E [Source:HGNC Symbol;Acc:HGNC:7397]	GO:0008270;GO:0046872;GO:0005737;GO:0005634;GO:0048471;GO:0045926;GO:0071294;GO:0071276	K14739-ko04978 Mineral absorption;ko04212 Longevity regulating pathway - worm	-
ENSG00000197279	8.00438	4.93731	0.697065	0.00687116	0.129453	up	ZNF165	zinc finger protein 165 [Source:HGNC Symbol;Acc:HGNC:12953]	GO:0005515;GO:0006355;GO:0006351;GO:0003700;GO:0003677;GO:0046872;GO:0005634;GO:0003676	-	KOG1721-FOG: Zn-finger[R]
ENSG00000127586	5.9257	9.69192	-0.709799	0.00688682	0.129575	down	CHTF18	chromosome transmission fidelity factor 18 [Source:HGNC Symbol;Acc:HGNC:18435]	GO:0003677;GO:0005654;GO:0005829;GO:0005524;GO:0000166;GO:0016020;GO:0005634;GO:0007049;GO:0006260;GO:0005515;GO:0043142;GO:0003689;GO:1900264;GO:0031390	-	KOG1969-DNA replication checkpoint protein CHL12/CTF18[DL]
ENSG00000283900	4.5573	1.37397	1.72983	0.00691383	0.12991	up	Z98749.3	Casein kinase I isoform epsilon [Source:UniProtKB/Swiss-Prot;Acc:P49674]	GO:0048511;GO:0005515;GO:0016310;GO:0016301;GO:0016740;GO:0006468;GO:0005524;GO:0004674;GO:0000166;GO:0004672;GO:0005737;GO:0005634;GO:0003723;GO:0005829;GO:0005654;GO:0008360;GO:0000086;GO:0097711;GO:0007165;GO:0032922;GO:0006364;GO:1903827;GO:0016055;GO:0042752;GO:0006281;GO:0006897;GO:0032436;GO:0018105;GO:0032091;GO:1905426;GO:2000052	K08960-ko04310 Wnt signaling pathway;ko04340 Hedgehog signaling pathway;ko04341 Hedgehog signaling pathway - Fly;ko04390 Hippo signaling pathway;ko04391 Hippo signaling pathway -fly;ko04392 Hippo signaling pathway - multiple species;ko04068 FoxO signaling pathway;ko04710 Circadian rhythm;ko04711 Circadian rhythm - fly	KOG1164-Casein kinase (serine/threonine/tyrosine protein kinase)[T]
ENSG00000172201	0.684954	1.74586	-1.34986	0.00693506	0.130136	down	ID4	inhibitor of DNA binding 4, HLH protein [Source:HGNC Symbol;Acc:HGNC:5363]	GO:0005737;GO:0005634;GO:0061682;GO:0060741;GO:0060740;GO:0060512;GO:0048715;GO:0048712;GO:0045944;GO:0045669;GO:0045665;GO:0045599;GO:0045444;GO:0034613;GO:0022010;GO:0021895;GO:0021766;GO:0010628;GO:0008284;GO:0008283;GO:0007623;GO:0007420;GO:0007405;GO:0000122;GO:0000082;GO:0001085;GO:0045892;GO:0005515;GO:0006355;GO:0006351;GO:0046983;GO:0003714;GO:0006357	K17695-ko04350 TGF-beta signaling pathway;ko04550 Signaling pathways regulating pluripotency of stem cells	-
ENSG00000183048	16.4517	24.7354	-0.588337	0.00700018	0.130647	down	SLC25A10	solute carrier family 25 member 10 [Source:HGNC Symbol;Acc:HGNC:10980]	GO:0005515;GO:0005739;GO:0005743;GO:0005654;GO:0016021;GO:0016020;GO:0005634;GO:0006810;GO:0006839;GO:0031966;GO:1902358;GO:0015116;GO:0015117;GO:0015131;GO:0015140;GO:0015141;GO:0015297;GO:1901677;GO:0008272;GO:0015709;GO:0015729;GO:0035435;GO:0071422;GO:0071423;GO:1902356;GO:0006811;GO:0006094;GO:0070221;GO:0005310;GO:0006835;GO:0015744;GO:0015743;GO:0006817;GO:0015291;GO:0015114	K13577-ko04964 Proximal tubule bicarbonate reclamation	KOG0759-Mitochondrial oxoglutarate/malate carrier proteins[C]
ENSG00000166289	20.5464	31.44	-0.613712	0.00701546	0.130647	down	PLEKHF1	pleckstrin homology and FYVE domain containing 1 [Source:HGNC Symbol;Acc:HGNC:20764]	GO:0005764;GO:2001244;GO:0005515;GO:0046872;GO:0005737;GO:0005634;GO:0006915;GO:0048471;GO:0016050;GO:0005765;GO:0072659;GO:0005768;GO:0007032;GO:0010508;GO:0032266;GO:0010314;GO:0070273;GO:0010008	-	KOG1729-FYVE finger containing protein[R]
ENSG00000124615	1.87223	3.99058	-1.09184	0.00702375	0.130647	down	MOCS1	molybdenum cofactor synthesis 1 [Source:HGNC Symbol;Acc:HGNC:7190]	GO:0019008;GO:0006777;GO:0005525;GO:0016829;GO:0003824;GO:0046872;GO:0000166;GO:0005634;GO:0051536;GO:0051539;GO:0005829;GO:0032324;GO:0061798;GO:0061799	-	KOG2876-Molybdenum cofactor biosynthesis pathway protein[H]
ENSG00000162241	2.55287	0.626319	2.02715	0.00721569	0.133733	up	SLC25A45	solute carrier family 25 member 45 [Source:HGNC Symbol;Acc:HGNC:27442]	GO:0005739;GO:0005743;GO:0055085;GO:0016021;GO:0016020;GO:0006810;GO:0022857	-	KOG0758-Mitochondrial carnitine-acylcarnitine carrier protein[C]
ENSG00000257335	0.25364	0.75744	-1.57835	0.00722982	0.133733	down	MGAM	maltase-glucoamylase [Source:HGNC Symbol;Acc:HGNC:7043]	GO:0016021;GO:0016020;GO:0016160;GO:0004558;GO:0016798;GO:0004553;GO:0008152;GO:0003824;GO:0005886;GO:0005975;GO:0016787;GO:0030246;GO:0070062;GO:0043312;GO:0070821;GO:0016324;GO:0101003;GO:0004339;GO:0032450;GO:0000023;GO:0005983;GO:0044245	K12047-ko00052 Galactose metabolism;ko00500 Starch and sucrose metabolism;ko04973 Carbohydrate digestion and absorption	KOG1065-Maltase glucoamylase and related hydrolases, glycosyl hydrolase family 31[G]
ENSG00000135678	31.2739	18.1158	0.787716	0.00728557	0.134043	up	CPM	carboxypeptidase M [Source:HGNC Symbol;Acc:HGNC:2311]	GO:0006508;GO:0008270;GO:0004181;GO:0008233;GO:0005886;GO:0016787;GO:0046872;GO:0016020;GO:0004180;GO:0008237;GO:0031225;GO:0005615;GO:0005576;GO:0070062;GO:0006501;GO:0009986;GO:0009653;GO:0016485;GO:0006518;GO:0016021	-	KOG2649-Zinc carboxypeptidase[R]
ENSG00000260836	4.1822	0.862662	2.27739	0.00733378	0.134631	up	AC245033.1	-	GO:0005840;GO:0006412;GO:0003735;GO:0005622;GO:0003676;GO:0005634;GO:0005737;GO:0045202;GO:0000900;GO:0003730;GO:0008135;GO:0043022;GO:2000766;GO:0043005;GO:1990124	-	-
ENSG00000175505	20.8685	13.3136	0.648423	0.00733657	0.134631	up	CLCF1	cardiotrophin like cytokine factor 1 [Source:HGNC Symbol;Acc:HGNC:17412]	GO:0048711;GO:0048295;GO:0042531;GO:0030890;GO:0030183;GO:0007259;GO:0007166;GO:0002639;GO:0005125;GO:0005576;GO:0005622;GO:0005615;GO:0070062;GO:0005515;GO:0008284;GO:0046982;GO:0005102;GO:0019221;GO:0043524;GO:0005127;GO:0097058;GO:0008083;GO:0097059	K05421-ko04060 Cytokine-cytokine receptor interaction	-
ENSG00000127564	7.77256	17.0982	-1.13739	0.0073539	0.134774	down	PKMYT1	protein kinase, membrane associated tyrosine/threonine 1 [Source:HGNC Symbol;Acc:HGNC:29650]	GO:0016310;GO:0016301;GO:0006468;GO:0005524;GO:0004672;GO:0000278;GO:0005515;GO:0005794;GO:0005789;GO:0005783;GO:0016740;GO:0005730;GO:0005634;GO:0004674;GO:0000166;GO:0046872;GO:0016020;GO:0000139;GO:0007049;GO:0005829;GO:0005654;GO:0000086;GO:0010923;GO:0007088;GO:0000079;GO:0051726;GO:0005737	K06633-ko04110 Cell cycle;ko04114 Oocyte meiosis;ko04914 Progesterone-mediated oocyte maturation	KOG0601-Cyclin-dependent kinase WEE1[D]
ENSG00000196724	5.35576	2.55982	1.06505	0.00753098	0.136602	up	ZNF418	zinc finger protein 418 [Source:HGNC Symbol;Acc:HGNC:20647]	GO:0005515;GO:0005622;GO:0006355;GO:0006351;GO:0003677;GO:0046872;GO:0005634;GO:0003676;GO:0045892	-	KOG1721-FOG: Zn-finger[R]
ENSG00000172795	6.51178	3.79251	0.7799	0.00755808	0.136918	up	DCP2	decapping mRNA 2 [Source:HGNC Symbol;Acc:HGNC:24452]	GO:1904872;GO:0005515;GO:0016787;GO:0030054;GO:0005654;GO:0046872;GO:0005737;GO:0005634;GO:0003723;GO:0030145;GO:0000932;GO:0005829;GO:0043488;GO:0090503;GO:0000290;GO:0070034;GO:0043928;GO:0071044;GO:0000184;GO:0006402;GO:0016442;GO:0032211;GO:0016896;GO:0050072;GO:0004534	-	-
ENSG00000099260	0.903346	2.48228	-1.45831	0.00766067	0.137757	down	PALMD	palmdelphin [Source:HGNC Symbol;Acc:HGNC:15846]	GO:0008360;GO:0016020;GO:0005737;GO:0030425;GO:0042995;GO:0043197	-	-
ENSG00000170381	0.0544635	0.348403	-2.67739	0.00767264	0.137757	down	SEMA3E	semaphorin 3E [Source:HGNC Symbol;Acc:HGNC:10727]	GO:0005615;GO:2000249;GO:0071526;GO:0050808;GO:0016525;GO:0008360;GO:0002040;GO:0001953;GO:0001569;GO:0030215;GO:0005576;GO:0005515;GO:0007275;GO:0007399;GO:0030154;GO:0001525	K06840-ko04360 Axon guidance	KOG3611-Semaphorins[T]
ENSG00000170775	1.33552	2.65975	-0.993884	0.00807339	0.143133	down	GPR37	G protein-coupled receptor 37 [Source:HGNC Symbol;Acc:HGNC:4494]	GO:1903206;GO:0045964;GO:0043410;GO:0042416;GO:0031987;GO:0007165;GO:0004871;GO:0005886;GO:0005789;GO:0005783;GO:0007186;GO:0004930;GO:0016021;GO:0016020;GO:0005887;GO:0005515;GO:0043235;GO:0008528;GO:0030544;GO:0031072;GO:0031625;GO:0036505;GO:0042277;GO:0007193;GO:0000151	K04243-ko05012 Parkinson's disease	KOG3656-FOG: 7 transmembrane receptor[R]
ENSG00000092470	2.29659	4.25938	-0.891146	0.00816964	0.143757	down	WDR76	WD repeat domain 76 [Source:HGNC Symbol;Acc:HGNC:25773]	GO:0006974	-	KOG4328-WD40 protein[S]
ENSG00000129116	80.561	139.123	-0.78821	0.00821951	0.144275	down	PALLD	palladin, cytoskeletal associated protein [Source:HGNC Symbol;Acc:HGNC:17068]	GO:0005515;GO:0030036;GO:0015629;GO:0005886;GO:0003779;GO:0005829;GO:0005737;GO:0030054;GO:0005856;GO:0016477;GO:0005925;GO:0042995;GO:0030027;GO:0030424;GO:0030426;GO:0002102;GO:0001726;GO:0005634;GO:0030018;GO:0005884;GO:0051371;GO:0007010;GO:0003382;GO:0003334	-	-
ENSG00000261832	4.02431	2.1644	0.894774	0.00829251	0.144658	up	AC138894.1	-	GO:0005765;GO:0016020;GO:0016021	-	KOG3880-Predicted small molecule transporter involved in cellular pH homeostasis (Batten disease protein in human)[R]
ENSG00000197506	3.23197	1.9425	0.734498	0.00832126	0.144981	up	SLC28A3	solute carrier family 28 member 3 [Source:HGNC Symbol;Acc:HGNC:16484]	GO:0015864;GO:0015860;GO:0015390;GO:0015389;GO:0005886;GO:0005887;GO:0005789;GO:0005783;GO:0016020;GO:0016021;GO:0005337;GO:1901642;GO:0005415;GO:0015855;GO:0072531;GO:1904823	-	KOG3747-Concentrative Na+-nucleoside cotransporter CNT1/CNT2[FP]
ENSG00000006042	16.5111	33.2273	-1.00893	0.00870952	0.150816	down	TMEM98	transmembrane protein 98 [Source:HGNC Symbol;Acc:HGNC:24529]	GO:0016021;GO:0016020;GO:0005783	-	-
ENSG00000128849	0.846124	0.414565	1.02927	0.00896961	0.154234	up	CGNL1	cingulin like 1 [Source:HGNC Symbol;Acc:HGNC:25931]	GO:0016459;GO:0003774;GO:0030054;GO:0005923	-	-
ENSG00000132589	54.0769	84.5441	-0.644691	0.00897243	0.154234	down	FLOT2	flotillin 2 [Source:HGNC Symbol;Acc:HGNC:3758]	GO:0031410;GO:0045121;GO:0016600;GO:0016020;GO:0005901;GO:0002080;GO:0045661;GO:0002020;GO:0035255;GO:0005515;GO:0005886;GO:0007155;GO:0048471;GO:0005925;GO:0005768;GO:0030027;GO:0070062;GO:0016323;GO:0050821;GO:0010629;GO:0046982;GO:0031982;GO:0030864;GO:0090002;GO:0001931;GO:0008544;GO:0030139;GO:0001765;GO:0005913;GO:0044291;GO:0044860;GO:1902992;GO:1903905	K07192-ko04910 Insulin signaling pathway	KOG2668-Flotillins[UZ]
ENSG00000101447	5.44239	11.3276	-1.05753	0.00907735	0.15547	down	FAM83D	family with sequence similarity 83 member D [Source:HGNC Symbol;Acc:HGNC:16122]	GO:0051301;GO:0005737;GO:0007049;GO:0005856;GO:0008017;GO:0000922;GO:0005819;GO:0005515;GO:0008283;GO:0016477;GO:0097431;GO:0019894;GO:0019901;GO:0051310;GO:0032006;GO:0070372;GO:0001837;GO:0042176;GO:1902808;GO:1902480	-	-
ENSG00000141441	6.39456	4.14373	0.625915	0.00916916	0.156112	up	GAREM1	GRB2 associated regulator of MAPK1 subtype 1 [Source:HGNC Symbol;Acc:HGNC:26136]	GO:0005515;GO:0005886;GO:0008284;GO:0070374;GO:0070064;GO:0007173;GO:0051781;GO:0071364	-	-
ENSG00000243649	4.7759	2.70064	0.822472	0.00918103	0.156112	up	CFB	complement factor B [Source:HGNC Symbol;Acc:HGNC:1037]	GO:0004252;GO:0005576;GO:0006508;GO:0008233;GO:0016787;GO:0005615;GO:0008236;GO:0002376;GO:0045087;GO:0006956;GO:0005886;GO:0070062;GO:0072562;GO:0006957;GO:0001848;GO:0030449	K01335-ko04610 Complement and coagulation cascades;ko05150 Staphylococcus aureus infection	KOG3627-Trypsin[E]
ENSG00000188001	3.4311	1.25572	1.45015	0.00922977	0.156563	up	TPRG1	tumor protein p63 regulated 1 [Source:HGNC Symbol;Acc:HGNC:24759]	GO:0005737	-	-
ENSG00000258644	1.21217	4.30041	-1.82688	0.00930168	0.157593	down	SYNJ2BP-COX16	SYNJ2BP-COX16 readthrough [Source:HGNC Symbol;Acc:HGNC:48350]	GO:0031966	-	-
ENSG00000120471	5.92376	11.2344	-0.923334	0.00941892	0.159216	down	TP53AIP1	tumor protein p53 regulated apoptosis inducing protein 1 [Source:HGNC Symbol;Acc:HGNC:29984]	GO:0005739;GO:0006915;GO:0003674;GO:0005759;GO:0042981	K13773-ko04210 Apoptosis;ko04115 p53 signaling pathway	-
ENSG00000132780	17.264	27.397	-0.666251	0.00952628	0.160628	down	NASP	nuclear autoantigenic sperm protein [Source:HGNC Symbol;Acc:HGNC:7644]	GO:0005654;GO:0033574;GO:0008584;GO:0005515;GO:0000790;GO:0015031;GO:0005737;GO:0005634;GO:0006810;GO:0007049;GO:0006260;GO:0008283;GO:0042393;GO:0043234;GO:0006335;GO:0006336;GO:0051879;GO:0043486;GO:0001824	-	KOG4563-Cell cycle-regulated histone H1-binding protein[BD]
ENSG00000105880	7.38194	4.69721	0.652198	0.00985801	0.165236	up	DLX5	distal-less homeobox 5 [Source:HGNC Symbol;Acc:HGNC:2918]	GO:0005737;GO:0005634;GO:0000790;GO:1901522;GO:0097376;GO:0090263;GO:0071773;GO:0060349;GO:0060325;GO:0060322;GO:0060166;GO:0060021;GO:0050679;GO:0048646;GO:0045944;GO:0045893;GO:0043583;GO:0042472;GO:0030855;GO:0030509;GO:0030326;GO:0021889;GO:0010628;GO:0007411;GO:0007409;GO:0006355;GO:0001958;GO:0001649;GO:0071837;GO:0044212;GO:0003677;GO:0001077;GO:0000978;GO:0043565;GO:0006351;GO:0006366;GO:…	K18489-ko04550 Signaling pathways regulating pluripotency of stem cells	KOG0850-Transcription factor DLX and related proteins with LIM Zn-binding and HOX domains[K]
ENSG00000178999	5.73804	13.0793	-1.18865	0.00991436	0.16533	down	AURKB	aurora kinase B [Source:HGNC Symbol;Acc:HGNC:11390]	GO:1990023;GO:0032133;GO:0030496;GO:0010369;GO:0005819;GO:0005634;GO:0000780;GO:0043988;GO:0036089;GO:0008283;GO:0007568;GO:0035174;GO:0004674;GO:0004672;GO:0005515;GO:0005694;GO:0051301;GO:0016310;GO:0016301;GO:0016740;GO:0005654;GO:0006468;GO:0005524;GO:0000166;GO:0046872;GO:0005737;GO:0007049;GO:0005856;GO:0000775;GO:0032467;GO:0000122;GO:0032466;GO:0005829;GO:0031145;GO:0005876;GO:0031577;GO:…	-	KOG0580-Serine/threonine protein kinase[D]
ENSG00000130147	31.5086	50.9209	-0.692516	0.00996084	0.16533	down	SH3BP4	SH3 domain binding protein 4 [Source:HGNC Symbol;Acc:HGNC:10826]	GO:0005515;GO:0016020;GO:0005737;GO:0005634;GO:0005905;GO:0031410;GO:0042802;GO:0071230;GO:0006897;GO:0070062;GO:0008285;GO:0050790;GO:0030308;GO:0030136;GO:0032007;GO:0005092;GO:0010508;GO:0061462;GO:0034260;GO:0017016	-	-
ENSG00000154856	1.05783	2.44781	-1.21038	0.00996514	0.16533	down	APCDD1	APC down-regulated 1 [Source:HGNC Symbol;Acc:HGNC:15718]	GO:0043615;GO:0005886;GO:0016021;GO:0016020;GO:0016055;GO:0005887;GO:0017147;GO:0030178;GO:0001942	-	-
ENSG00000214736	5.72711	19.578	-1.77336	0.00997254	0.16533	down	TOMM6	translocase of outer mitochondrial membrane 6 [Source:HGNC Symbol;Acc:HGNC:34528]	GO:0005739;GO:0015031;GO:0016020;GO:0006810;GO:0005741;GO:0005742;GO:0016236	-	-
ENSG00000070601	0.648671	0.277953	1.22264	0.00997587	0.16533	up	FRMPD1	FERM and PDZ domain containing 1 [Source:HGNC Symbol;Acc:HGNC:29159]	GO:0005515;GO:0005856;GO:0005886;GO:0005829;GO:0016020;GO:0005737;GO:0070062	-	KOG3552-FERM domain protein FRM-8[R]
ENSG00000175063	8.89211	23.5052	-1.40238	0.00999246	0.16533	down	UBE2C	ubiquitin conjugating enzyme E2 C [Source:HGNC Symbol;Acc:HGNC:15937]	GO:0005515;GO:0005886;GO:0051301;GO:0016567;GO:0016740;GO:0005829;GO:0005524;GO:0000166;GO:0006511;GO:0007049;GO:0005737;GO:0031625;GO:0061631;GO:0031145;GO:0043161;GO:0051437;GO:0061630;GO:0005654;GO:0051436;GO:0004842;GO:0010458;GO:0010994;GO:0030071;GO:0031536;GO:0042787;GO:0051439;GO:0070936;GO:0070979;GO:1904668;GO:0005680	K06688-ko04120 Ubiquitin mediated proteolysis	KOG0421-Ubiquitin-protein ligase[O]
ENSG00000115525	6.21327	12.7233	-1.03404	0.0100629	0.166108	down	ST3GAL5	ST3 beta-galactoside alpha-2,3-sialyltransferase 5 [Source:HGNC Symbol;Acc:HGNC:10872]	GO:0016021;GO:0016020;GO:0030173;GO:0005794;GO:0097503;GO:0006486;GO:0016757;GO:0008373;GO:0016740;GO:0000139;GO:0005887;GO:0005975;GO:0006688;GO:0009311;GO:0001574;GO:0003836;GO:0018279;GO:0004513;GO:0047291	K03370-ko00604 Glycosphingolipid biosynthesis - ganglio series	KOG2692-Sialyltransferase[G]
ENSG00000149599	1.09157	0.163399	2.73993	0.0102654	0.168779	up	DUSP15	dual specificity phosphatase 15 [Source:HGNC Symbol;Acc:HGNC:16236]	GO:0005886;GO:0005829;GO:0005515;GO:0004721;GO:0035335;GO:0016311;GO:0016791;GO:0006470;GO:0008138;GO:0004725;GO:0016787;GO:0016020;GO:0005737;GO:0042127;GO:0046330;GO:0007179	-	KOG1716-Dual specificity phosphatase[V]
ENSG00000166578	1.10009	0.300339	1.87296	0.0102725	0.168779	up	IQCD	IQ motif containing D [Source:HGNC Symbol;Acc:HGNC:25168]	-	-	-
ENSG00000183691	0.512649	1.44929	-1.4993	0.0103256	0.169113	down	NOG	noggin [Source:HGNC Symbol;Acc:HGNC:7866]	GO:0005615;GO:2001234;GO:1905006;GO:0090193;GO:0090190;GO:0071773;GO:0061626;GO:0061384;GO:0061312;GO:0061053;GO:0061037;GO:0060676;GO:0060513;GO:0060425;GO:0060412;GO:0060394;GO:0060325;GO:0060044;GO:0055009;GO:0050679;GO:0048762;GO:0048712;GO:0048646;GO:0048570;GO:0048318;GO:0045944;GO:0042060;GO:0030514;GO:0030510;GO:0030509;GO:0021983;GO:0021915;GO:0021510;GO:0010629;GO:0010628;GO:0008045;GO:…	K04658-ko04350 TGF-beta signaling pathway	-
ENSG00000267001	0.905012	0.0001	13.1437	0.0103915	1	up	AC006538.2	-	GO:0016020;GO:0055085;GO:0016021;GO:0046873;GO:0030001	-	-
ENSG00000133119	7.43624	14.1453	-0.927682	0.0104343	0.170503	down	RFC3	replication factor C subunit 3 [Source:HGNC Symbol;Acc:HGNC:9971]	GO:0005515;GO:0003677;GO:0005634;GO:0006260;GO:0005654;GO:0016887;GO:1901796;GO:0019985;GO:0006283;GO:0042276;GO:0043142;GO:0042769;GO:0046683;GO:0006296;GO:0033683;GO:0000722;GO:0003689;GO:1900264;GO:0031390;GO:0006297;GO:0070987;GO:0005663;GO:0000731;GO:0006271	K10756-ko03030 DNA replication;ko03420 Nucleotide excision repair;ko03430 Mismatch repair	KOG2035-Replication factor C, subunit RFC3[DL]
ENSG00000105717	5.65398	2.83715	0.994826	0.0104377	0.170503	up	PBX4	PBX homeobox 4 [Source:HGNC Symbol;Acc:HGNC:13403]	GO:0003700;GO:0005634;GO:0006355;GO:0001741;GO:0043565;GO:0005515;GO:0006351;GO:0003677;GO:0045893;GO:0006366	-	KOG0774-Transcription factor PBX and related HOX domain proteins[K]
ENSG00000136449	1.4242	0.445454	1.6768	0.0104953	0.171048	up	MYCBPAP	MYCBP associated protein [Source:HGNC Symbol;Acc:HGNC:19677]	GO:0005515;GO:0016020;GO:0005737;GO:0007275;GO:0030154;GO:0007283;GO:0007268	-	-
ENSG00000188883	3.03956	5.1918	-0.772374	0.0109313	0.175921	down	KLRG2	killer cell lectin like receptor G2 [Source:HGNC Symbol;Acc:HGNC:24778]	GO:0030246;GO:0016021;GO:0016020	-	KOG4297-C-type lectin[TV]
ENSG00000180035	9.47389	5.51718	0.780026	0.0110551	0.177169	up	ZNF48	zinc finger protein 48 [Source:HGNC Symbol;Acc:HGNC:13114]	GO:0003676;GO:0006355;GO:0006351;GO:0003677;GO:0046872;GO:0005634	-	KOG1721-FOG: Zn-finger[R]
ENSG00000106003	3.9731	7.34418	-0.886336	0.0112016	0.178793	down	LFNG	LFNG O-fucosylpeptide 3-beta-N-acetylglucosaminyltransferase [Source:HGNC Symbol;Acc:HGNC:6560]	GO:0005576;GO:0016757;GO:0030173;GO:0005794;GO:0016740;GO:0046872;GO:0016020;GO:0016021;GO:0000139;GO:0007275;GO:0003674;GO:0030217;GO:0001756;GO:0002315;GO:0014807;GO:1903561;GO:0033829;GO:0007389;GO:0009887;GO:0008593;GO:1902367;GO:0051446;GO:0045747;GO:0032092;GO:0007386;GO:0001541	K05948-ko00514 Other types of O-glycan biosynthesis;ko04330 Notch signaling pathway	-
ENSG00000075213	1.21183	2.22721	-0.878053	0.0112228	0.178793	down	SEMA3A	semaphorin 3A [Source:HGNC Symbol;Acc:HGNC:10723]	GO:0030425;GO:0030424;GO:0005615;GO:2001224;GO:2000020;GO:1903375;GO:1903045;GO:1902287;GO:1902285;GO:1901166;GO:0097491;GO:0097490;GO:0071526;GO:0061551;GO:0061549;GO:0060666;GO:0060385;GO:0050919;GO:0048846;GO:0048843;GO:0048841;GO:0048813;GO:0036486;GO:0030517;GO:0021828;GO:0021785;GO:0021675;GO:0021637;GO:0021612;GO:0010633;GO:0008045;GO:0007413;GO:0007411;GO:0006915;GO:0002027;GO:0001764;GO:…	K06840-ko04360 Axon guidance	KOG3611-Semaphorins[T]
ENSG00000270882	4.82426	8.48281	-0.814236	0.0114065	0.180891	down	HIST2H4A	histone cluster 2 H4 family member a [Source:HGNC Symbol;Acc:HGNC:4794]	GO:0060964;GO:0005515;GO:0005694;GO:0000786;GO:0006334;GO:0046982;GO:0003677;GO:0016020;GO:0005634;GO:0003723;GO:0006352;GO:0005576;GO:0070062;GO:0044267;GO:0005654;GO:0000784;GO:0034080;GO:0031012;GO:0045815;GO:0019904;GO:0042393;GO:1904837;GO:0043234;GO:0006335;GO:0006336;GO:0000228;GO:0000183;GO:0045814;GO:0006303;GO:0051290;GO:0045653;GO:0016233;GO:0032200;GO:0000788	K11254-ko05203 Viral carcinogenesis;ko05322 Systemic lupus erythematosus;ko05034 Alcoholism	KOG3467-Histone H4[B]
ENSG00000107249	0.0538915	0.293158	-2.44355	0.0115284	0.182439	down	GLIS3	GLIS family zinc finger 3 [Source:HGNC Symbol;Acc:HGNC:28510]	GO:0006355;GO:0006351;GO:0003677;GO:0006357;GO:0046872;GO:0005634;GO:0003676;GO:0000122;GO:0045944;GO:0006366	-	KOG1721-FOG: Zn-finger[R]
ENSG00000165794	10.5089	6.54571	0.682996	0.0115382	0.182439	up	SLC39A2	solute carrier family 39 member 2 [Source:HGNC Symbol;Acc:HGNC:17127]	GO:0005886;GO:0006811;GO:0016020;GO:0055085;GO:0016021;GO:0006810;GO:0046873;GO:0030001;GO:0031410;GO:0071577;GO:0005887;GO:0005385;GO:0006829	-	KOG1558-Fe2+/Zn2+ regulated transporter[P]
ENSG00000181577	9.27421	5.87196	0.659382	0.0117049	0.184175	up	C6orf223	chromosome 6 open reading frame 223 [Source:HGNC Symbol;Acc:HGNC:28692]	-	-	-
ENSG00000138180	3.58486	8.40279	-1.22895	0.0117165	0.184175	down	CEP55	centrosomal protein 55 [Source:HGNC Symbol;Acc:HGNC:1161]	GO:0045171;GO:0030496;GO:0005515;GO:0005886;GO:0051301;GO:0016020;GO:0005737;GO:0007049;GO:0005815;GO:0005856;GO:0005813;GO:0005814;GO:0032154;GO:0000920;GO:0045184;GO:0090543;GO:0000281	-	-
ENSG00000178718	7.74529	4.44014	0.802716	0.0117405	0.184175	up	RPP25	ribonuclease P and MRP subunit p25 [Source:HGNC Symbol;Acc:HGNC:30361]	GO:0005515;GO:0016787;GO:0008033;GO:0005654;GO:0005634;GO:0003723;GO:0003676;GO:0090501;GO:0090502;GO:0005815;GO:0006364;GO:0004526;GO:0001682	K14525-ko03013 RNA transport;ko03008 Ribosome biogenesis in eukaryotes	KOG2567-Uncharacterized conserved protein[S]
ENSG00000159423	24.9183	37.4681	-0.588458	0.0120305	0.187009	down	ALDH4A1	aldehyde dehydrogenase 4 family member A1 [Source:HGNC Symbol;Acc:HGNC:406]	GO:0005739;GO:0008152;GO:0055114;GO:0016491;GO:0005759;GO:0006561;GO:0003842;GO:0006537;GO:0042802;GO:0046487;GO:0009055;GO:0006560;GO:0006562;GO:0010133;GO:0019470;GO:0004029	K00294-ko00250 Alanine, aspartate and glutamate metabolism;ko00330 Arginine and proline metabolism	KOG2455-Delta-1-pyrroline-5-carboxylate dehydrogenase[E]
ENSG00000104998	2.60255	4.90807	-0.91523	0.0120978	0.187848	down	IL27RA	interleukin 27 receptor subunit alpha [Source:HGNC Symbol;Acc:HGNC:17290]	GO:0050830;GO:0048302;GO:0032729;GO:0002829;GO:0002827;GO:0045509;GO:0016021;GO:0016020;GO:0005886;GO:0005887;GO:0006955;GO:0007166;GO:0004888;GO:0070106	K19598-ko04630 Jak-STAT signaling pathway	-
ENSG00000166342	3.47736	5.32593	-0.615042	0.0123789	0.190745	down	NETO1	neuropilin and tolloid like 1 [Source:HGNC Symbol;Acc:HGNC:13823]	GO:0005576;GO:0005886;GO:0016021;GO:0016020;GO:0048168;GO:0030054;GO:0045202;GO:0045211;GO:0014069;GO:0007613;GO:0008542;GO:0048169;GO:0060076;GO:2000312;GO:0098839;GO:2000463;GO:0097120;GO:0035255	-	-
ENSG00000248235	0.416542	1.74386	-2.06575	0.0124774	0.191636	down	AC037459.1	-	GO:0008270	-	-
ENSG00000090889	1.68796	4.02802	-1.25479	0.0126168	0.192939	down	KIF4A	kinesin family member 4A [Source:HGNC Symbol;Acc:HGNC:13339]	GO:0003777;GO:0045171;GO:1904115;GO:0005694;GO:0003677;GO:0005654;GO:0005524;GO:0000166;GO:0016020;GO:0005737;GO:0005634;GO:0008017;GO:0005856;GO:0005874;GO:0007018;GO:0005819;GO:0030496;GO:0005515;GO:0005829;GO:0006890;GO:0019886;GO:0005871;GO:0016363;GO:0000281;GO:0008089;GO:0005876;GO:0008574;GO:0006996;GO:0051256	-	KOG0244-Kinesin-like protein[Z]
ENSG00000010310	12.6949	8.05799	0.65576	0.012642	0.193076	up	GIPR	gastric inhibitory polypeptide receptor [Source:HGNC Symbol;Acc:HGNC:4271]	GO:0005886;GO:0070542;GO:0051592;GO:0048678;GO:0032024;GO:0031018;GO:0030819;GO:0009749;GO:0007204;GO:0002029;GO:0017046;GO:0016519;GO:0007165;GO:0004871;GO:0007186;GO:0004930;GO:0016020;GO:0016021;GO:0004888;GO:0007166;GO:0038192;GO:0006091;GO:0007584;GO:0007190;GO:0050796	K04580-ko04024 cAMP signaling pathway;ko04080 Neuroactive ligand-receptor interaction	KOG4564-Adenylate cyclase-coupled calcitonin receptor[T]
ENSG00000270885	1.26521	2.46581	-0.962682	0.0126656	0.193076	down	RASL10B	RAS like family 10 member B [Source:HGNC Symbol;Acc:HGNC:30295]	GO:0090277;GO:0003050;GO:0003924;GO:0005886;GO:0005525;GO:0007165;GO:0000166;GO:0016020	-	KOG0395-Ras-related GTPase[R]
ENSG00000226887	3.04609	5.23283	-0.780632	0.0126668	0.193076	down	ERVMER34-1	endogenous retrovirus group MER34 member 1, envelope [Source:HGNC Symbol;Acc:HGNC:42970]	GO:0016021;GO:0016020;GO:0019031;GO:0019012	-	-
ENSG00000100078	1.95257	0.692024	1.49648	0.0127877	0.194082	up	PLA2G3	phospholipase A2 group III [Source:HGNC Symbol;Acc:HGNC:17934]	GO:0048468;GO:0046470;GO:0043303;GO:0019372;GO:0007288;GO:0001675;GO:0005576;GO:0005886;GO:0016042;GO:0006629;GO:0016787;GO:0046872;GO:0016020;GO:0005737;GO:0005856;GO:0004623;GO:0006644;GO:0050482;GO:0042629;GO:0060271;GO:0005814;GO:0030030;GO:0005615;GO:0036148;GO:0036151;GO:0036152;GO:0047498	K01047-ko00564 Glycerophospholipid metabolism;ko00565 Ether lipid metabolism;ko00590 Arachidonic acid metabolism;ko00591 Linoleic acid metabolism;ko00592 alpha-Linolenic acid metabolism;ko04014 Ras signaling pathway;ko04270 Vascular smooth muscle contraction;ko04972 Pancreatic secretion;ko04975 Fat digestion and absorption	-
ENSG00000205707	17.4622	9.29662	0.909461	0.0128046	0.19413	up	ETFRF1	electron transfer flavoprotein regulatory factor 1 [Source:HGNC Symbol;Acc:HGNC:27052]	GO:0005739;GO:0005515;GO:0022904	-	-
ENSG00000119922	4.54653	7.05973	-0.634848	0.0128341	0.194186	down	IFIT2	interferon induced protein with tetratricopeptide repeats 2 [Source:HGNC Symbol;Acc:HGNC:5409]	GO:0005515;GO:0005783;GO:0005737;GO:0003723;GO:0006915;GO:0002376;GO:0045087;GO:0051607;GO:0035457;GO:0005829;GO:0009615;GO:0043065;GO:0032091;GO:0060337;GO:0008637	-	KOG1124-FOG: TPR repeat[R]
ENSG00000136689	525.441	338.238	0.635491	0.0130195	0.196126	up	IL1RN	interleukin 1 receptor antagonist [Source:HGNC Symbol;Acc:HGNC:6000]	GO:0006955;GO:0005576;GO:0005515;GO:0005615;GO:0005737;GO:0006954;GO:0005125;GO:0005149;GO:0005886;GO:0070062;GO:0005622;GO:0034115;GO:0051384;GO:2000660;GO:0005150;GO:0005151;GO:0005152;GO:0045352;GO:0045353;GO:0031982;GO:0030073;GO:0006629	-	-
ENSG00000109805	2.27924	4.99491	-1.13191	0.0132092	0.198349	down	NCAPG	non-SMC condensin I complex subunit G [Source:HGNC Symbol;Acc:HGNC:24304]	GO:0005737;GO:0000796;GO:0000793;GO:0000779;GO:0005515;GO:0005694;GO:0051301;GO:0016020;GO:0005634;GO:0007049;GO:0005829;GO:0007076;GO:0030261	K06678-ko04111 Cell cycle - yeast	KOG2025-Chromosome condensation complex Condensin, subunit G[BD]
ENSG00000256646	2.3817	0.0978375	4.60546	0.0132878	0.19909	up	AC010132.3	-	GO:0000502;GO:0006508;GO:0008233;GO:0016787;GO:0005737;GO:0005634;GO:0006511;GO:0004175;GO:0004298;GO:0051603;GO:0005839;GO:0019773	K02726-ko03050 Proteasome	KOG0181-20S proteasome, regulatory subunit alpha type PSMA2/PRE8[O]
ENSG00000166106	0.0407355	0.216066	-2.40712	0.0134232	0.200417	down	ADAMTS15	ADAM metallopeptidase with thrombospondin type 1 motif 15 [Source:HGNC Symbol;Acc:HGNC:16305]	GO:0009986;GO:0005615;GO:0050840;GO:0008201;GO:0004175;GO:0005576;GO:0006508;GO:0008233;GO:0016787;GO:0046872;GO:0008270;GO:0005578;GO:0004222;GO:0008237;GO:0031012	-	KOG3538-Disintegrin metalloproteinases with thrombospondin repeats[O]
ENSG00000131738	5.44942	2.77564	0.973282	0.0134473	0.200417	up	KRT33B	keratin 33B [Source:HGNC Symbol;Acc:HGNC:6451]	GO:0005882;GO:0005515;GO:0005198;GO:0005615;GO:0005829;GO:0070062;GO:0031424;GO:0070268;GO:0007568;GO:0042633	-	-
ENSG00000270276	3.60278	6.81079	-0.918712	0.0134613	0.200417	down	HIST2H4B	histone cluster 2 H4 family member b [Source:HGNC Symbol;Acc:HGNC:29607]	GO:0060964;GO:0005515;GO:0005694;GO:0000786;GO:0006334;GO:0046982;GO:0003677;GO:0016020;GO:0005634;GO:0003723;GO:0006352;GO:0005576;GO:0070062;GO:0044267;GO:0005654;GO:0000784;GO:0034080;GO:0031012;GO:0045815;GO:0019904;GO:0042393;GO:1904837;GO:0043234;GO:0006335;GO:0006336;GO:0000228;GO:0000183;GO:0045814;GO:0006303;GO:0051290;GO:0045653;GO:0016233;GO:0032200;GO:0000788	K11254-ko05203 Viral carcinogenesis;ko05322 Systemic lupus erythematosus;ko05034 Alcoholism	KOG3467-Histone H4[B]
ENSG00000173875	12.6823	7.19802	0.817149	0.0136358	0.201752	up	ZNF791	zinc finger protein 791 [Source:HGNC Symbol;Acc:HGNC:26895]	GO:0005622;GO:0006355;GO:0006351;GO:0003677;GO:0046872;GO:0005634;GO:0003676	-	KOG1721-FOG: Zn-finger[R]
ENSG00000124171	7.20124	4.22895	0.767945	0.013746	0.20317	up	PARD6B	par-6 family cell polarity regulator beta [Source:HGNC Symbol;Acc:HGNC:16245]	GO:0045177;GO:0043234;GO:0016324;GO:0005938;GO:0005923;GO:0005634;GO:0005515;GO:0005886;GO:0051301;GO:0005829;GO:0016020;GO:0005737;GO:0007049;GO:0030054;GO:0007409;GO:0070062;GO:0030334;GO:0007043;GO:0006461;GO:0007163;GO:0070830	K06093-ko04015 Rap1 signaling pathway;ko04390 Hippo signaling pathway;ko04391 Hippo signaling pathway -fly;ko04144 Endocytosis;ko04530 Tight junction;ko04360 Axon guidance	KOG3606-Cell polarity protein PAR6[T]
ENSG00000196172	1.7255	0.844366	1.03107	0.0138283	0.203641	up	ZNF681	zinc finger protein 681 [Source:HGNC Symbol;Acc:HGNC:26457]	GO:0005622;GO:0006355;GO:0006351;GO:0003677;GO:0046872;GO:0005634;GO:0003676;GO:0003700	-	KOG1721-FOG: Zn-finger[R]
ENSG00000182230	0.272856	0.0370855	2.87921	0.0138986	0.203721	up	FAM153B	family with sequence similarity 153 member B [Source:HGNC Symbol;Acc:HGNC:27323]	-	-	-
ENSG00000167900	9.91391	19.3799	-0.967038	0.0140544	0.205366	down	TK1	thymidine kinase 1 [Source:HGNC Symbol;Acc:HGNC:11830]	GO:0004797;GO:0005515;GO:0008270;GO:0016310;GO:0016301;GO:0016740;GO:0005524;GO:0000166;GO:0046872;GO:0005737;GO:0009165;GO:0042802;GO:0005829;GO:0009157;GO:0071897;GO:0019206;GO:0006139;GO:0043097;GO:0051289;GO:0006259;GO:0046104	K00857-ko00240 Pyrimidine metabolism;ko00983 Drug metabolism - other enzymes	KOG3125-Thymidine kinase[F]
ENSG00000110693	0.467902	1.22589	-1.38954	0.0140725	0.205418	down	SOX6	SRY-box 6 [Source:HGNC Symbol;Acc:HGNC:16421]	GO:0005634;GO:0055007;GO:0051216;GO:0048821;GO:0048709;GO:0048708;GO:0045944;GO:0045893;GO:0045892;GO:0045165;GO:0042692;GO:0032332;GO:0030218;GO:0030097;GO:0021778;GO:0016458;GO:0010468;GO:0009791;GO:0006355;GO:0001701;GO:0000902;GO:0000122;GO:0046982;GO:0044212;GO:0043565;GO:0003700;GO:0003677;GO:0001078;GO:0000978;GO:0005515;GO:0007275;GO:0006351;GO:0005654;GO:0007517;GO:0071560;GO:2000726;GO:…	-	KOG0528-HMG-box transcription factor SOX5[K]
ENSG00000163810	0.129133	0.601912	-2.2207	0.0141256	0.205556	down	TGM4	transglutaminase 4 [Source:HGNC Symbol;Acc:HGNC:11780]	GO:0016746;GO:0005794;GO:0016740;GO:0046872;GO:0005737;GO:0003810;GO:0018149;GO:0070062;GO:0031012	-	-
ENSG00000255275	0.056388	0.346189	-2.6181	0.0142247	0.20636	down	AL080251.1	-	GO:0005882;GO:0005198	-	-
ENSG00000139977	19.8284	10.6651	0.894665	0.0142413	0.206389	up	NAA30	N(alpha)-acetyltransferase 30, NatC catalytic subunit [Source:HGNC Symbol;Acc:HGNC:19844]	GO:0016740;GO:0008080;GO:0005515;GO:0016746;GO:0005829;GO:0005737;GO:0005634;GO:0005844;GO:0004596;GO:0017196;GO:0031417	-	KOG3139-N-acetyltransferase[R]
ENSG00000112782	0.362372	0.0507795	2.83515	0.0143928	0.20767	up	CLIC5	chloride intracellular channel 5 [Source:HGNC Symbol;Acc:HGNC:13517]	GO:0005515;GO:0034765;GO:0006811;GO:0005244;GO:0005794;GO:0016021;GO:0016020;GO:0005737;GO:0006810;GO:0005856;GO:0005254;GO:0006821;GO:0034707;GO:1902476;GO:0005815;GO:0070062;GO:0005938;GO:0007605;GO:0015629;GO:0007565	-	KOG1422-Intracellular Cl- channel CLIC, contains GST domain[P]
ENSG00000181894	4.83469	9.60143	-0.989825	0.0144243	0.20767	down	ZNF329	zinc finger protein 329 [Source:HGNC Symbol;Acc:HGNC:14209]	GO:0005515;GO:0006355;GO:0006351;GO:0003677;GO:0046872;GO:0005634;GO:0003676	-	KOG1721-FOG: Zn-finger[R]
ENSG00000107099	0.776701	1.45879	-0.90934	0.0144675	0.207961	down	DOCK8	dedicator of cytokinesis 8 [Source:HGNC Symbol;Acc:HGNC:19191]	GO:0031252;GO:0070233;GO:0036336;GO:0001771;GO:0005085;GO:0005515;GO:0043547;GO:0007264;GO:0016020;GO:0005829;GO:0007596;GO:0061485;GO:0005622	-	KOG1997-PH domain-containing protein[T]
ENSG00000135374	1.926	0.764074	1.33382	0.0146151	0.209138	up	ELF5	E74 like ETS transcription factor 5 [Source:HGNC Symbol;Acc:HGNC:3320]	GO:0000981;GO:0043565;GO:0006355;GO:0006351;GO:0003700;GO:0003677;GO:0005634;GO:0006357;GO:0030154;GO:0006366;GO:0008283;GO:0005737;GO:0060644;GO:0045944;GO:0045596;GO:0035019;GO:0007398;GO:0001712;GO:0001228;GO:0000977	K17101-ko04917 Prolactin signaling pathway	KOG3804-Transcription factor NERF and related proteins, contain ETS domain[K]
ENSG00000035499	5.89668	8.86146	-0.587641	0.0146234	0.209138	down	DEPDC1B	DEP domain containing 1B [Source:HGNC Symbol;Acc:HGNC:24902]	GO:0043547;GO:0007165;GO:0035556;GO:0005096;GO:0005829;GO:0051056;GO:0016477;GO:0030177	-	-
ENSG00000177842	0.678925	0.401925	0.756326	0.0148859	0.21182	up	ZNF620	zinc finger protein 620 [Source:HGNC Symbol;Acc:HGNC:28742]	GO:0005622;GO:0006355;GO:0003676;GO:0006351;GO:0003677;GO:0046872;GO:0005634	-	KOG1721-FOG: Zn-finger[R]
ENSG00000138092	4.85093	8.51226	-0.81128	0.0152417	0.215486	down	CENPO	centromere protein O [Source:HGNC Symbol;Acc:HGNC:28152]	GO:0005515;GO:0005694;GO:0005634;GO:0034508;GO:0000776;GO:0000775;GO:0000777;GO:0005829;GO:0005654;GO:0034080;GO:0007062	-	-
ENSG00000013810	9.28191	18.1779	-0.969693	0.0152655	0.215486	down	TACC3	transforming acidic coiled-coil containing protein 3 [Source:HGNC Symbol;Acc:HGNC:11524]	GO:0005515;GO:0051301;GO:0005737;GO:0007049;GO:0005856;GO:0000922;GO:0005815;GO:0005819;GO:0008283;GO:0021987;GO:0015630;GO:0060236;GO:0007091;GO:1902850	K14283-ko03013 RNA transport	-
ENSG00000064489	8.82337	5.50708	0.680043	0.0154766	0.216738	up	BORCS8-MEF2B	BORCS8-MEF2B readthrough [Source:HGNC Symbol;Acc:HGNC:39979]	GO:0006355;GO:0006351;GO:0003677;GO:0046983;GO:0005634;GO:0000977;GO:0000165;GO:0045944	K09261-ko04022 cGMP - PKG signaling pathway	KOG0014-MADS box transcription factor[K]
ENSG00000132677	2.14732	0.482002	2.15543	0.0155941	0.217732	up	RHBG	Rh family B glycoprotein (gene/pseudogene) [Source:HGNC Symbol;Acc:HGNC:14572]	GO:0016323;GO:0005886;GO:0016020;GO:0016021;GO:0006810;GO:0030659;GO:0031410;GO:0008519;GO:0015696;GO:0072488;GO:0005887;GO:0046658;GO:0015695;GO:0070634;GO:0030506;GO:0014731	-	-
ENSG00000175600	13.1762	20.3374	-0.626202	0.015785	0.220155	down	SUGCT	succinyl-CoA:glutarate-CoA transferase [Source:HGNC Symbol;Acc:HGNC:16001]	GO:0005739;GO:0003824;GO:0016740;GO:0047369	-	-
ENSG00000110330	23.9498	15.0355	0.671643	0.0158144	0.220155	up	BIRC2	baculoviral IAP repeat containing 2 [Source:HGNC Symbol;Acc:HGNC:590]	GO:0045595;GO:0003713;GO:0004842;GO:0043066;GO:1903506;GO:0051726;GO:0043123;GO:0000209;GO:0034121;GO:0050727;GO:0060544;GO:0005515;GO:0008270;GO:0006355;GO:0006351;GO:0042981;GO:0016740;GO:0046872;GO:0005737;GO:0005634;GO:0006915;GO:0005829;GO:0016579;GO:0033209;GO:0042127;GO:0047485;GO:0007249;GO:0035666;GO:0007166;GO:0043161;GO:0097194;GO:0009898;GO:0035631;GO:0051087;GO:0010803;GO:1990001;GO:…	K16060-ko04120 Ubiquitin mediated proteolysis;ko04064 NF-kappa B signaling pathway;ko04668 TNF signaling pathway;ko04210 Apoptosis;ko04215 Apoptosis - multiple species;ko04510 Focal adhesion;ko04624 Toll and Imd signaling pathway;ko04621 NOD-like receptor signaling pathway;ko05200 Pathways in cancer;ko05222 Small cell lung cancer;ko05145 Toxoplasmosis;ko01524 Platinum drug resistance	KOG1101-Apoptosis inhibitor IAP1 and related BIR domain proteins[DR]
ENSG00000139734	2.55349	4.38088	-0.778748	0.0161302	0.222998	down	DIAPH3	diaphanous related formin 3 [Source:HGNC Symbol;Acc:HGNC:15480]	GO:0005737;GO:0005634;GO:0007283;GO:0030036;GO:0005829;GO:0003779;GO:0016043;GO:0017048;GO:0045296	K05745-ko04810 Regulation of actin cytoskeleton	KOG1924-RhoA GTPase effector DIA/Diaphanous[TZ]
ENSG00000134057	17.7281	34.5952	-0.964533	0.0161515	0.222998	down	CCNB1	cyclin B1 [Source:HGNC Symbol;Acc:HGNC:1579]	GO:0016020;GO:0005759;GO:0005737;GO:0005634;GO:2000775;GO:0071456;GO:0071407;GO:0071398;GO:0071283;GO:0060623;GO:0060045;GO:0055015;GO:0051726;GO:0048565;GO:0048146;GO:0046680;GO:0045787;GO:0042493;GO:0042246;GO:0033129;GO:0031662;GO:0031442;GO:0010629;GO:0009636;GO:0009612;GO:0007283;GO:0006468;GO:0006461;GO:0001933;GO:0001701;GO:0001556;GO:0000278;GO:0061575;GO:0035173;GO:0019901;GO:0016301;GO:…	K05868-ko04068 FoxO signaling pathway;ko04110 Cell cycle;ko04115 p53 signaling pathway;ko04914 Progesterone-mediated oocyte maturation	KOG0653-Cyclin B and related kinase-activating proteins[D]
ENSG00000258588	0.308138	0.0001	11.5894	0.0161594	0.222998	up	TRIM6-TRIM34	TRIM6-TRIM34 readthrough [Source:HGNC Symbol;Acc:HGNC:33440]	GO:0005622;GO:0046872;GO:0008270	-	KOG2177-Predicted E3 ubiquitin ligase[O]
ENSG00000127954	8.87634	5.23093	0.762898	0.0162997	0.223824	up	STEAP4	STEAP4 metalloreductase [Source:HGNC Symbol;Acc:HGNC:21923]	GO:0005886;GO:0005768;GO:0098706;GO:0055114;GO:0045444;GO:0015677;GO:0052851;GO:0008823;GO:0006811;GO:0005794;GO:0016491;GO:0046872;GO:0016021;GO:0016020;GO:0006810;GO:0000139;GO:0005887;GO:0070062;GO:0055072	-	-
ENSG00000163395	0.62746	0.139162	2.17276	0.0163936	0.224107	up	IGFN1	immunoglobulin-like and fibronectin type III domain containing 1 [Source:HGNC Symbol;Acc:HGNC:24607]	GO:0005737;GO:0005634;GO:0008150;GO:0030018	-	KOG0613-Projectin/twitchin and related proteins[Z]
ENSG00000167523	3.88866	5.93128	-0.609072	0.0164495	0.224355	down	SPATA33	spermatogenesis associated 33 [Source:HGNC Symbol;Acc:HGNC:26463]	GO:0005829;GO:0005737;GO:0005634	-	-
ENSG00000109101	6.79626	3.73658	0.863023	0.0167023	0.22649	up	FOXN1	forkhead box N1 [Source:HGNC Symbol;Acc:HGNC:12765]	GO:1902232;GO:0097536;GO:0097535;GO:0051798;GO:0050673;GO:0048538;GO:0048514;GO:0045944;GO:0043029;GO:0035878;GO:0033081;GO:0030216;GO:0030097;GO:0010468;GO:0008544;GO:0008283;GO:0002360;GO:0002260;GO:0001942;GO:0043565;GO:0001228;GO:0006355;GO:0006351;GO:0003700;GO:0003677;GO:0005634;GO:0007275;GO:0030154;GO:0000981;GO:0006366;GO:0006357;GO:0006952;GO:0009887;GO:0030858	-	KOG2294-Transcription factor of the Forkhead/HNF3 family[K]
ENSG00000049759	24.5595	38.6593	-0.654532	0.0167543	0.22676	down	NEDD4L	neural precursor cell expressed, developmentally down-regulated 4-like, E3 ubiquitin protein ligase [Source:HGNC Symbol;Acc:HGNC:7728]	GO:0006814;GO:0005515;GO:0005794;GO:0004842;GO:0016567;GO:0016740;GO:0005737;GO:0030154;GO:0005768;GO:0005829;GO:0070062;GO:0034220;GO:0005622;GO:0019058;GO:0000209;GO:0005654;GO:0016032;GO:0017080;GO:0044325;GO:0005886;GO:0034765;GO:0042391;GO:1901016;GO:0045807;GO:0060306;GO:1901017;GO:0007588;GO:0030104;GO:0015459;GO:0000122;GO:0005771;GO:1903861;GO:0042176;GO:0086005;GO:2000009;GO:0019871;GO:…	K13305-ko04120 Ubiquitin mediated proteolysis;ko04144 Endocytosis;ko04960 Aldosterone-regulated sodium reabsorption	KOG0940-Ubiquitin protein ligase RSP5/NEDD4[O]
ENSG00000092964	5.23208	8.54742	-0.708106	0.0167707	0.226766	down	DPYSL2	dihydropyrimidinase like 2 [Source:HGNC Symbol;Acc:HGNC:3014]	GO:0043234;GO:0043209;GO:0043195;GO:0043025;GO:0043005;GO:0030425;GO:0030426;GO:0030424;GO:0005739;GO:0005829;GO:0048489;GO:0045664;GO:0042220;GO:0042493;GO:0021772;GO:0021510;GO:0014049;GO:0010975;GO:0007420;GO:0007010;GO:0001975;GO:0019901;GO:0016810;GO:0016787;GO:0005737;GO:0008017;GO:0007411;GO:0030516;GO:0005515;GO:0005886;GO:0016020;GO:0007275;GO:0007399;GO:0030154;GO:0005856;GO:0005874;GO:…	K07528-ko04360 Axon guidance	KOG2584-Dihydroorotase and related enzymes[F]
ENSG00000082153	192.342	94.344	1.02767	0.0169342	0.228758	up	BZW1	basic leucine zipper and W2 domains 1 [Source:HGNC Symbol;Acc:HGNC:18380]	GO:0006355;GO:0006351;GO:0016020;GO:0005737;GO:0003723;GO:0045296	-	KOG2297-Predicted translation factor, contains W2 domain[J]
ENSG00000086730	3.6956	1.63093	1.18011	0.0169716	0.229044	up	LAT2	linker for activation of T-cells family member 2 [Source:HGNC Symbol;Acc:HGNC:12749]	GO:0005886;GO:0005622;GO:0016021;GO:0016020;GO:0002376;GO:0002250;GO:0038095;GO:0042629;GO:0042113;GO:0070062;GO:0005515;GO:0002764;GO:0043303;GO:0019722;GO:0035556;GO:0045121;GO:0042169;GO:0050853	-	-
ENSG00000179913	47.362	27.7951	0.768902	0.0170798	0.229935	up	B3GNT3	UDP-GlcNAc:betaGal beta-1,3-N-acetylglucosaminyltransferase 3 [Source:HGNC Symbol;Acc:HGNC:13528]	GO:0005794;GO:0006486;GO:0016757;GO:0016740;GO:0016020;GO:0016021;GO:0000139;GO:0008378;GO:0005887;GO:0016266;GO:0018146;GO:0008532;GO:0030311;GO:0008499;GO:0047223	K07970-ko00601 Glycosphingolipid biosynthesis - lacto and neolacto series	KOG2287-Galactosyltransferases[G]
ENSG00000147889	20.2129	37.4328	-0.889026	0.0170864	0.229935	down	CDKN2A	cyclin dependent kinase inhibitor 2A [Source:HGNC Symbol;Acc:HGNC:1787]	GO:0005515;GO:0016310;GO:0016301;GO:0005737;GO:0005634;GO:0003723;GO:0007049;GO:0005829;GO:0008285;GO:0045892;GO:0019901;GO:0090399;GO:0001953;GO:0030308;GO:0032088;GO:0007050;GO:0007265;GO:0090398;GO:0034393;GO:0051059;GO:0000082;GO:0035986;GO:2000774;GO:0035985;GO:0045736;GO:0004861;GO:0042326;GO:2000111;GO:2000435;GO:2000059;GO:1904667;GO:1990948;GO:1990000;GO:0050821;GO:0010628;GO:0097718;GO:…	K06621-ko04110 Cell cycle;ko04115 p53 signaling pathway;ko05200 Pathways in cancer;ko05206 MicroRNAs in cancer;ko05203 Viral carcinogenesis;ko05212 Pancreatic cancer;ko05214 Glioma;ko05220 Chronic myeloid leukemia;ko05218 Melanoma;ko05219 Bladder cancer;ko05223 Non-small cell lung cancer;ko05166 HTLV-I infection;ko01522 Endocrine resistance;ko01524 Platinum drug resistance	KOG0504-FOG: Ankyrin repeat[R]
ENSG00000116106	0.73637	1.7961	-1.28636	0.0171172	0.230129	down	EPHA4	EPH receptor A4 [Source:HGNC Symbol;Acc:HGNC:3388]	GO:0005887;GO:0018108;GO:0007169;GO:0005003;GO:0004713;GO:0016310;GO:0016301;GO:0016740;GO:0006468;GO:0005524;GO:0000166;GO:0004672;GO:0016021;GO:0016020;GO:0048013;GO:0043198;GO:0043197;GO:0004714;GO:0005886;GO:0007155;GO:0005737;GO:0007275;GO:0030054;GO:0045202;GO:0045211;GO:0007399;GO:0031901;GO:0030425;GO:0042995;GO:0005515;GO:0005768;GO:0030424;GO:0005769;GO:0014069;GO:0046777;GO:0043087;GO:…	K05105-ko04360 Axon guidance	KOG0196-Tyrosine kinase, EPH (ephrin) receptor family[T]
ENSG00000125912	43.0043	64.8539	-0.592711	0.0172306	0.231182	down	NCLN	nicalin [Source:HGNC Symbol;Acc:HGNC:26923]	GO:0016021;GO:0016020;GO:0005789;GO:0005783;GO:0009966;GO:0005515;GO:0043254;GO:0031648	-	KOG2526-Predicted aminopeptidases - M20/M25/M40 family[E]
ENSG00000095970	0.550794	1.80782	-1.71466	0.0172475	0.231182	down	TREM2	triggering receptor expressed on myeloid cells 2 [Source:HGNC Symbol;Acc:HGNC:17761]	GO:0005576;GO:0005886;GO:0043231;GO:0016021;GO:0016020;GO:0050776;GO:0045087;GO:0050731;GO:0004872;GO:0070374;GO:0097110;GO:0006959;GO:0050850;GO:0002588;GO:0097028;GO:1903078;GO:1903082;GO:2000350;GO:0071224;GO:0071223;GO:0070392;GO:0032499;GO:0032497;GO:0006911;GO:0070891;GO:0042834;GO:0001530	K14378-ko04380 Osteoclast differentiation	-
ENSG00000268975	0.6814	0.0373665	4.18869	0.0172609	0.231182	up	MIA-RAB4B	MIA-RAB4B readthrough (NMD candidate) [Source:HGNC Symbol;Acc:HGNC:48352]	-	-	-
ENSG00000134802	21.898	33.584	-0.616973	0.0172852	0.231288	down	SLC43A3	solute carrier family 43 member 3 [Source:HGNC Symbol;Acc:HGNC:17466]	GO:0055085;GO:0016021;GO:0016020;GO:0003674;GO:0008150;GO:0005575	-	-
ENSG00000135451	1.83793	5.7182	-1.63748	0.0173967	0.23234	down	TROAP	trophinin associated protein [Source:HGNC Symbol;Acc:HGNC:12327]	GO:0005515;GO:0007155;GO:0005737	-	-
ENSG00000171476	137.728	80.4204	0.776193	0.0175444	0.23343	up	HOPX	HOP homeobox [Source:HGNC Symbol;Acc:HGNC:24961]	GO:0051131;GO:0005515;GO:0006355;GO:0006351;GO:0003677;GO:0005737;GO:0005634;GO:0007275;GO:0006357;GO:0001829;GO:0045596	-	KOG0490-Transcription factor, contains HOX domain[R]
ENSG00000065559	16.1558	27.8318	-0.784683	0.0176482	0.23371	down	MAP2K4	mitogen-activated protein kinase kinase 4 [Source:HGNC Symbol;Acc:HGNC:6844]	GO:0005515;GO:0018108;GO:0004713;GO:0016310;GO:0016301;GO:0016740;GO:0006468;GO:0005524;GO:0004674;GO:0000166;GO:0004672;GO:0005737;GO:0005634;GO:0006915;GO:0038095;GO:0005829;GO:0007165;GO:0071260;GO:0004702;GO:0007254;GO:0035897;GO:0043204;GO:0032839;GO:0030424;GO:2000672;GO:0072709;GO:0061049;GO:0051770;GO:0045740;GO:0043525;GO:0043065;GO:0034393;GO:0009611;GO:0007257;GO:0001934;GO:0000165;GO:…	K04430-ko04010 MAPK signaling pathway;ko04013 MAPK signaling pathway - fly;ko04012 ErbB signaling pathway;ko04668 TNF signaling pathway;ko04620 Toll-like receptor signaling pathway;ko04664 Fc epsilon RI signaling pathway;ko04912 GnRH signaling pathway;ko05120 Epithelial cell signaling in Helicobacter pylori infection;ko05166 HTLV-I infection;ko05164 Influenza A;ko05161 Hepatitis B;ko05169 Epstein…	KOG0984-Mitogen-activated protein kinase (MAPK) kinase MKK3/MKK6[T]
ENSG00000015568	11.9152	7.74778	0.620947	0.0178652	0.235327	up	RGPD5	RANBP2-like and GRIP domain containing 5 [Source:HGNC Symbol;Acc:HGNC:32418]	GO:0005737;GO:0046907;GO:0000042;GO:0005622	K12172-ko03013 RNA transport	KOG0864-Ran-binding protein RANBP1 and related RanBD domain proteins[U]
ENSG00000091986	5.49593	8.77243	-0.674613	0.0179075	0.235379	down	CCDC80	coiled-coil domain containing 80 [Source:HGNC Symbol;Acc:HGNC:30649]	GO:0005615;GO:0005614;GO:0005604;GO:0005578;GO:0030198;GO:0010811;GO:0008201;GO:0005539;GO:0001968;GO:0005576;GO:0016021;GO:0016020	-	-
ENSG00000055163	3.04572	4.71836	-0.631504	0.018087	0.236857	down	CYFIP2	cytoplasmic FMR1 interacting protein 2 [Source:HGNC Symbol;Acc:HGNC:13760]	GO:0097484;GO:0051388;GO:0031175;GO:0005515;GO:0007155;GO:0016020;GO:0005737;GO:0005634;GO:0006915;GO:0048471;GO:0030054;GO:0045202;GO:0038096;GO:0005829;GO:0070062;GO:0043005;GO:0048010;GO:0016337;GO:0045862;GO:0097202	K05749-ko03013 RNA transport;ko04810 Regulation of actin cytoskeleton	KOG3534-p53 inducible protein PIR121[R]
ENSG00000283765	4.25746	1.31345	1.69663	0.0183363	0.238795	up	AC131160.1	-	-	-	-
ENSG00000166851	10.3181	20.4922	-0.989899	0.018605	0.240961	down	PLK1	polo like kinase 1 [Source:HGNC Symbol;Acc:HGNC:9077]	GO:0000795;GO:0000785;GO:0000780;GO:0000776;GO:0070194;GO:0045143;GO:0016321;GO:0006468;GO:0004674;GO:0004672;GO:0005524;GO:0000287;GO:0000278;GO:0005515;GO:0005694;GO:0051301;GO:0016567;GO:0016310;GO:0016301;GO:0016740;GO:0000166;GO:0005737;GO:0005634;GO:0007049;GO:0005856;GO:0008017;GO:0005813;GO:0005815;GO:0005819;GO:0030496;GO:0000775;GO:0000777;GO:0000122;GO:0005829;GO:0031145;GO:0051437;GO:…	K06631-ko04068 FoxO signaling pathway;ko04110 Cell cycle;ko04114 Oocyte meiosis;ko04914 Progesterone-mediated oocyte maturation	KOG0575-Polo-like serine/threonine protein kinase[D]
ENSG00000143476	2.3552	4.2274	-0.843919	0.0187334	0.242181	down	DTL	denticleless E3 ubiquitin protein ligase homolog [Source:HGNC Symbol;Acc:HGNC:30288]	GO:0005515;GO:0005694;GO:0016567;GO:0005829;GO:0005730;GO:0005634;GO:0016020;GO:0005737;GO:0006511;GO:0006974;GO:0005856;GO:0006260;GO:0005813;GO:0005815;GO:0005654;GO:0031965;GO:0004842;GO:0009411;GO:0051726;GO:0031572;GO:0000209;GO:0006513;GO:0043687;GO:0042769;GO:0019985;GO:0031464;GO:0031465	-	KOG0321-WD40 repeat-containing protein L2DTL[S]
ENSG00000180264	0.780674	0.24337	1.68157	0.0187809	0.242572	up	ADGRD2	adhesion G protein-coupled receptor D2 [Source:HGNC Symbol;Acc:HGNC:18651]	GO:0007165;GO:0004871;GO:0007186;GO:0004930;GO:0016020;GO:0016021;GO:0004888;GO:0007166	-	-
ENSG00000171574	6.66509	11.8418	-0.829194	0.0188915	0.243385	down	ZNF584	zinc finger protein 584 [Source:HGNC Symbol;Acc:HGNC:27318]	GO:0005622;GO:0006355;GO:0006351;GO:0003677;GO:0046872;GO:0005634;GO:0003676	-	KOG1721-FOG: Zn-finger[R]
ENSG00000076716	0.32185	0.815797	-1.34182	0.0189127	0.243385	down	GPC4	glypican 4 [Source:HGNC Symbol;Acc:HGNC:4452]	GO:0005615;GO:0005576;GO:0005886;GO:0016020;GO:0005634;GO:0005578;GO:0031225;GO:0043395;GO:0070062;GO:0005887;GO:0060071;GO:0009653;GO:0043202;GO:0001523;GO:0006024;GO:0006027;GO:0030203;GO:0005796;GO:0008283;GO:1904929;GO:0009897	K08110-ko04310 Wnt signaling pathway	KOG3821-Heparin sulfate cell surface proteoglycan[T]
ENSG00000196843	3.57185	6.01148	-0.751049	0.0190264	0.24418	down	ARID5A	AT-rich interaction domain 5A [Source:HGNC Symbol;Acc:HGNC:17361]	GO:0005515;GO:0003677;GO:0005654;GO:0005730;GO:0005634;GO:0006355;GO:0006351;GO:0003714;GO:0000122;GO:0030331;GO:0006357;GO:0008134;GO:0071391;GO:0050681;GO:0046966;GO:0044212;GO:0046965;GO:0045892	-	KOG2744-DNA-binding proteins Bright/BRCAA1/RBP1 and related proteins containing BRIGHT domain[K]
ENSG00000255339	24.1885	37.5428	-0.634215	0.0190916	0.244796	down	AL133352.1	-	GO:0005739;GO:0016021;GO:0016020;GO:0005747;GO:0008137;GO:0006120;GO:0003954;GO:0055114	-	-
ENSG00000137807	6.94578	12.5127	-0.849182	0.0191329	0.245054	down	KIF23	kinesin family member 23 [Source:HGNC Symbol;Acc:HGNC:6392]	GO:0005515;GO:0003777;GO:0051301;GO:0005654;GO:0005524;GO:0000166;GO:0005737;GO:0005634;GO:0008017;GO:0007049;GO:0005856;GO:0005874;GO:0007018;GO:0005925;GO:0005819;GO:0030496;GO:0000910;GO:0072383;GO:0005829;GO:0006890;GO:0000915;GO:0016887;GO:0019886;GO:0000281;GO:0032467;GO:0005871;GO:0005813;GO:0000022;GO:0072686;GO:0051256;GO:0097149;GO:0003774;GO:0005623;GO:0005622;GO:0045171	K17387-ko05206 MicroRNAs in cancer	KOG0247-Kinesin-like protein[Z]
ENSG00000141219	15.1553	9.52478	0.670062	0.0194125	0.247308	up	C17orf80	chromosome 17 open reading frame 80 [Source:HGNC Symbol;Acc:HGNC:29601]	GO:0016021;GO:0016020;GO:0003674;GO:0008150;GO:0070062	-	-
ENSG00000223802	1.9629	0.808469	1.27972	0.0194276	0.247308	up	CERS1	ceramide synthase 1 [Source:HGNC Symbol;Acc:HGNC:14253]	GO:0005783;GO:0006629;GO:0005794;GO:0005789;GO:0016021;GO:0016020;GO:0000139;GO:0003674;GO:0051974;GO:0035690;GO:0030148;GO:0046513;GO:0043231;GO:0071492;GO:0050291;GO:0036146;GO:0072721;GO:0005576;GO:0008083	K04710-ko00600 Sphingolipid metabolism;ko04071 Sphingolipid signaling pathway	KOG1607-Protein transporter of the TRAM (translocating chain-associating membrane) superfamily[U]
ENSG00000139508	2.81126	4.73843	-0.753195	0.0195013	0.247664	down	SLC46A3	solute carrier family 46 member 3 [Source:HGNC Symbol;Acc:HGNC:27501]	GO:0055085;GO:0016021;GO:0016020;GO:0003674;GO:0008150;GO:0070062	-	KOG2816-Predicted transporter ADD1 (major facilitator superfamily)[R]
ENSG00000101057	7.4569	14.5366	-0.963037	0.0196804	0.248957	down	MYBL2	MYB proto-oncogene like 2 [Source:HGNC Symbol;Acc:HGNC:7548]	GO:0031523;GO:0005634;GO:0090307;GO:0043525;GO:0005515;GO:0006355;GO:0006351;GO:0003677;GO:0006366;GO:0005654;GO:0000978;GO:0030154;GO:0003700;GO:0001077;GO:0045944;GO:0051726;GO:0006357;GO:0001135	K09421-ko05166 HTLV-I infection	KOG0048-Transcription factor, Myb superfamily[K]
ENSG00000083812	3.95536	8.65836	-1.13028	0.019778	0.249607	down	ZNF324	zinc finger protein 324 [Source:HGNC Symbol;Acc:HGNC:14096]	GO:0005622;GO:0006355;GO:0006351;GO:0003677;GO:0046872;GO:0005634;GO:0003676	-	KOG1721-FOG: Zn-finger[R]
ENSG00000126790	12.0472	18.1677	-0.592677	0.0197849	0.249607	down	L3HYPDH	trans-L-3-hydroxyproline dehydratase [Source:HGNC Symbol;Acc:HGNC:20488]	GO:0008152;GO:0016836;GO:0016829;GO:0050346	K18384-ko00330 Arginine and proline metabolism	-
ENSG00000144229	0.0001	0.0647215	-9.3381	0.0198517	1	down	THSD7B	thrombospondin type 1 domain containing 7B [Source:HGNC Symbol;Acc:HGNC:29348]	GO:0016021;GO:0016020	-	-
ENSG00000102466	0.0001	0.030545	-8.25479	0.0198517	1	down	FGF14	fibroblast growth factor 14 [Source:HGNC Symbol;Acc:HGNC:3671]	GO:1903421;GO:1901843;GO:0060078;GO:0048167;GO:0008083;GO:0007399;GO:0005576;GO:0005634;GO:0005515;GO:0007165;GO:0007267	K04358-ko04014 Ras signaling pathway;ko04015 Rap1 signaling pathway;ko04010 MAPK signaling pathway;ko04151 PI3K-Akt signaling pathway;ko04810 Regulation of actin cytoskeleton;ko05200 Pathways in cancer;ko05218 Melanoma;ko05224 Breast cancer	KOG3885-Fibroblast growth factor[T]
ENSG00000183696	1241.48	810.639	0.614925	0.0198776	0.25033	up	UPP1	uridine phosphorylase 1 [Source:HGNC Symbol;Acc:HGNC:12576]	GO:0003824;GO:0009116;GO:0016763;GO:0046108;GO:0042149;GO:0006220;GO:0006218;GO:0004850;GO:0016757;GO:0016740;GO:0005737;GO:0044206;GO:0009166;GO:0005829;GO:0006139;GO:0043097;GO:0046135	K00757-ko00240 Pyrimidine metabolism;ko00983 Drug metabolism - other enzymes	KOG3728-Uridine phosphorylase[F]
ENSG00000152782	5.25655	3.2479	0.694609	0.0205324	0.256066	up	PANK1	pantothenate kinase 1 [Source:HGNC Symbol;Acc:HGNC:8598]	GO:0016310;GO:0016301;GO:0016740;GO:0005524;GO:0000166;GO:0005737;GO:0004594;GO:0015937;GO:0005829;GO:0009108;GO:0071944;GO:0055037;GO:0030118;GO:0005634	K09680-ko00770 Pantothenate and CoA biosynthesis	KOG2201-Pantothenate kinase PanK and related proteins[H]
ENSG00000038219	16.8107	10.5148	0.676959	0.0206463	0.25726	up	BOD1L1	biorientation of chromosomes in cell division 1 like 1 [Source:HGNC Symbol;Acc:HGNC:31792]	GO:0005694;GO:0005654;GO:0006281;GO:0006974;GO:0031297	-	-
ENSG00000167861	6.01576	3.71232	0.696428	0.0208441	0.258861	up	HID1	HID1 domain containing [Source:HGNC Symbol;Acc:HGNC:15736]	GO:0005515;GO:0005794;GO:0005829;GO:0016020;GO:0005737;GO:0000139;GO:0006886;GO:0070062;GO:0005881;GO:0005797;GO:0000138;GO:0090498;GO:0031001	-	KOG2226-Proteins containing regions of low-complexity[R]
ENSG00000135083	3.74072	7.33423	-0.971328	0.0208902	0.258929	down	CCNJL	cyclin J like [Source:HGNC Symbol;Acc:HGNC:25876]	GO:0005634;GO:0005515	-	-
ENSG00000186638	0.891084	1.74028	-0.965684	0.0209819	0.259578	down	KIF24	kinesin family member 24 [Source:HGNC Symbol;Acc:HGNC:19916]	GO:0005515;GO:0003777;GO:0005524;GO:0000166;GO:0005737;GO:0008017;GO:0005856;GO:0005874;GO:0007018;GO:0042802;GO:0060271;GO:0005829;GO:0005814;GO:0030030;GO:0097711;GO:0043234;GO:0016887;GO:0005871;GO:0007019	-	KOG0246-Kinesin-like protein[Z]
ENSG00000187193	31.0006	47.8347	-0.625761	0.0210035	0.259578	down	MT1X	metallothionein 1X [Source:HGNC Symbol;Acc:HGNC:7405]	GO:0005515;GO:0008270;GO:0046872;GO:0005737;GO:0005634;GO:0048471;GO:0045926;GO:0036018;GO:0071294;GO:0071276;GO:0010038	K14739-ko04978 Mineral absorption;ko04212 Longevity regulating pathway - worm	-
ENSG00000073910	0.729127	0.407741	0.838518	0.0212309	0.260863	up	FRY	FRY microtubule binding protein [Source:HGNC Symbol;Acc:HGNC:20367]	GO:1904428;GO:0004857;GO:0043086;GO:0005737;GO:0005856;GO:0000922;GO:0005815;GO:0005938;GO:0000902;GO:0031175;GO:0090527;GO:0030427	-	KOG1825-Fry-like conserved proteins[R]
ENSG00000154096	0.0546085	0.407191	-2.89851	0.0213808	0.261809	down	THY1	Thy-1 cell surface antigen [Source:HGNC Symbol;Acc:HGNC:11801]	GO:2000298;GO:0070571;GO:0046658;GO:0045121;GO:0043209;GO:0032809;GO:0032590;GO:0031362;GO:0030673;GO:0030426;GO:0030425;GO:0009986;GO:0009897;GO:0005886;GO:0005829;GO:0061099;GO:0051894;GO:0051281;GO:0050870;GO:0050860;GO:0050852;GO:0050771;GO:0048041;GO:0046777;GO:0046549;GO:0043547;GO:0043113;GO:0030336;GO:0016337;GO:0007267;GO:0007229;GO:0007010;GO:0006469;GO:0001525;GO:0034235;GO:0019901;GO:…	K06514-ko04670 Leukocyte transendothelial migration	-
ENSG00000244693	5.47763	3.23849	0.75823	0.021382	0.261809	up	CTAGE8	CTAGE family member 8 [Source:HGNC Symbol;Acc:HGNC:37294]	GO:0016021;GO:0016020	-	-
ENSG00000251503	0.280568	1.15287	-2.0388	0.021437	0.262256	down	APITD1-CORT	APITD1-CORT readthrough [Source:HGNC Symbol;Acc:HGNC:38843]	GO:0006281;GO:0046982;GO:0005576;GO:0005179;GO:0000776;GO:0003682;GO:0003690;GO:0000712;GO:0006312;GO:0031297;GO:0036297;GO:0051382;GO:0043240;GO:0071821	-	-
ENSG00000138356	1.27329	2.3468	-0.882137	0.0219403	0.267377	down	AOX1	aldehyde oxidase 1 [Source:HGNC Symbol;Acc:HGNC:553]	GO:0016604;GO:0005506;GO:0051287;GO:0051537;GO:0003824;GO:0046872;GO:0055114;GO:0050660;GO:0016491;GO:0005829;GO:0005737;GO:0051536;GO:0009055;GO:0043546;GO:0016614;GO:0070062;GO:0006954;GO:0042816;GO:0004031;GO:0016903;GO:0004854;GO:0009115;GO:0072593	K00157-ko00280 Valine, leucine and isoleucine degradation;ko00350 Tyrosine metabolism;ko00380 Tryptophan metabolism;ko00750 Vitamin B6 metabolism;ko00760 Nicotinate and nicotinamide metabolism;ko00830 Retinol metabolism;ko00982 Drug metabolism - cytochrome P450;ko04630 Jak-STAT signaling pathway	KOG0430-Xanthine dehydrogenase[F]
ENSG00000133069	0.689643	1.65939	-1.26673	0.0219503	0.267377	down	TMCC2	transmembrane and coiled-coil domain family 2 [Source:HGNC Symbol;Acc:HGNC:24239]	GO:0005515;GO:0005783;GO:0016021;GO:0016020;GO:0042982	-	KOG3850-Predicted membrane protein[S]
ENSG00000122966	1.32374	2.35826	-0.833099	0.0221728	0.268809	down	CIT	citron rho-interacting serine/threonine kinase [Source:HGNC Symbol;Acc:HGNC:1985]	GO:0043025;GO:0031985;GO:0005886;GO:0008064;GO:0007030;GO:0000086;GO:0017048;GO:0051301;GO:0035556;GO:0016310;GO:0016301;GO:0016740;GO:0006468;GO:0005524;GO:0004674;GO:0000166;GO:0004672;GO:0046872;GO:0016020;GO:0005737;GO:0007275;GO:0007049;GO:0007399;GO:0030154;GO:0005515;GO:0005829;GO:0017124;GO:0030165;GO:0097110;GO:0000281;GO:0000910;GO:0032467;GO:0048699;GO:0051402;GO:0000278;GO:0005622	-	KOG0612-Rho-associated, coiled-coil containing protein kinase[T]
ENSG00000185347	3.76335	7.31992	-0.959809	0.022182	0.268809	down	C14orf80	chromosome 14 open reading frame 80 [Source:HGNC Symbol;Acc:HGNC:20127]	-	-	-
ENSG00000171241	2.57197	4.80311	-0.901097	0.0225444	0.271108	down	SHCBP1	SHC binding and spindle associated 1 [Source:HGNC Symbol;Acc:HGNC:29547]	GO:2000177;GO:0008543;GO:0042169;GO:0005515;GO:0005737;GO:0005856;GO:0005819;GO:0030496	-	-
ENSG00000155324	59.2704	39.1164	0.599539	0.0227598	0.27277	up	GRAMD3	GRAM domain containing 3 [Source:HGNC Symbol;Acc:HGNC:24911]	GO:0005515;GO:0042802;GO:0005881;GO:0016021;GO:0016020	-	-
ENSG00000163219	6.82368	11.3249	-0.73087	0.0228334	0.273189	down	ARHGAP25	Rho GTPase activating protein 25 [Source:HGNC Symbol;Acc:HGNC:28951]	GO:0043547;GO:0007165;GO:0005096;GO:0005829;GO:0051056	-	KOG4270-GTPase-activator protein[T]
ENSG00000135636	0.94179	1.62628	-0.788098	0.0228862	0.273588	down	DYSF	dysferlin [Source:HGNC Symbol;Acc:HGNC:3097]	GO:0005515;GO:0005886;GO:0046872;GO:0016021;GO:0016020;GO:0005815;GO:0005544;GO:0030659;GO:0031410;GO:0005509;GO:0008289;GO:0005768;GO:0070062;GO:0042383;GO:0005769;GO:0005770;GO:0005543;GO:0006936;GO:0030139;GO:0030315;GO:0030027;GO:0006906;GO:0001778	-	KOG1326-Membrane-associated protein FER-1 and related ferlins, contain multiple C2 domains[M]
ENSG00000117461	5.90301	8.96697	-0.603169	0.0229612	0.273916	down	PIK3R3	phosphoinositide-3-kinase regulatory subunit 3 [Source:HGNC Symbol;Acc:HGNC:8981]	GO:0001784;GO:0005515;GO:0036092;GO:0005829;GO:0035014;GO:0005942;GO:0046935;GO:0008286;GO:0043551;GO:2001275;GO:0006661;GO:0016303	K02649-ko04014 Ras signaling pathway;ko04015 Rap1 signaling pathway;ko04012 ErbB signaling pathway;ko04370 VEGF signaling pathway;ko04630 Jak-STAT signaling pathway;ko04668 TNF signaling pathway;ko04066 HIF-1 signaling pathway;ko04068 FoxO signaling pathway;ko04070 Phosphatidylinositol signaling system;ko04072 Phospholipase D signaling pathway;ko04071 Sphingolipid signaling pathway;ko04024 cAMP s…	KOG4637-Adaptor for phosphoinositide 3-kinase[T]
ENSG00000149090	1.38819	2.49851	-0.847869	0.0229732	0.273916	down	PAMR1	peptidase domain containing associated with muscle regeneration 1 [Source:HGNC Symbol;Acc:HGNC:24554]	GO:0005615;GO:0005576;GO:0005509;GO:0004252;GO:0006508	-	KOG3627-Trypsin[E]
ENSG00000074706	0.0001	0.05307	-9.05175	0.0233523	1	down	IPCEF1	interaction protein for cytohesin exchange factors 1 [Source:HGNC Symbol;Acc:HGNC:21204]	GO:0005886;GO:0016020;GO:0005737;GO:0098869;GO:0004601;GO:0005344;GO:0015671;GO:0006979;GO:0005829;GO:0019904	-	-
ENSG00000169933	0.0001	0.0443335	-8.79225	0.0233523	1	down	FRMPD4	FERM and PDZ domain containing 4 [Source:HGNC Symbol;Acc:HGNC:29007]	GO:0005856;GO:0042995;GO:0008289;GO:0005515;GO:0043197;GO:0005546;GO:0051835	-	KOG3552-FERM domain protein FRM-8[R]
ENSG00000178685	14.0641	21.2479	-0.595309	0.0234136	0.27708	down	PARP10	poly(ADP-ribose) polymerase family member 10 [Source:HGNC Symbol;Acc:HGNC:25895]	GO:0016757;GO:0016740;GO:0005829;GO:0005730;GO:0043231;GO:0003950;GO:0005515;GO:0005737;GO:0005634;GO:0045071;GO:0032088;GO:0010629;GO:0033159;GO:0070213;GO:0048147;GO:0006471;GO:0070212;GO:0034356;GO:0070530;GO:0010847;GO:1900045;GO:0003676	-	-
ENSG00000141934	6.55185	10.3555	-0.660428	0.0234369	0.277124	down	PLPP2	phospholipid phosphatase 2 [Source:HGNC Symbol;Acc:HGNC:9230]	GO:0005515;GO:0008195;GO:0016787;GO:0016021;GO:0016020;GO:0006470;GO:0005886;GO:0005887;GO:0007165;GO:0042392;GO:0042577;GO:0006644;GO:0030148;GO:0004721;GO:0046839;GO:0016311	K01080-ko00561 Glycerolipid metabolism;ko00564 Glycerophospholipid metabolism;ko00565 Ether lipid metabolism;ko00600 Sphingolipid metabolism;ko04072 Phospholipase D signaling pathway;ko04666 Fc gamma R-mediated phagocytosis;ko04975 Fat digestion and absorption;ko05231 Choline metabolism in cancer	KOG3030-Lipid phosphate phosphatase and related enzymes of the PAP2 family[I]
ENSG00000117724	0.935581	1.82677	-0.965361	0.0241931	0.282067	down	CENPF	centromere protein F [Source:HGNC Symbol;Acc:HGNC:1857]	GO:0097539;GO:0045120;GO:0036064;GO:0005930;GO:0005813;GO:0005634;GO:0016202;GO:0042803;GO:0005515;GO:0008134;GO:0005694;GO:0051301;GO:0005654;GO:0015031;GO:0005737;GO:0007275;GO:0007049;GO:0048471;GO:0030154;GO:0005856;GO:0000922;GO:0005819;GO:0030496;GO:0007059;GO:0000775;GO:0000776;GO:0000777;GO:0005829;GO:0003682;GO:0008283;GO:0070840;GO:0007517;GO:0008022;GO:0071897;GO:0007062;GO:0045892;GO:…	-	-
ENSG00000108448	21.5022	12.6186	0.768936	0.0242072	0.282067	up	TRIM16L	tripartite motif containing 16 like [Source:HGNC Symbol;Acc:HGNC:32670]	GO:0005886;GO:0005829;GO:0005737	-	-
ENSG00000165507	0.658801	1.54775	-1.23226	0.0242104	0.282067	down	C10orf10	chromosome 10 open reading frame 10 [Source:HGNC Symbol;Acc:HGNC:23355]	GO:0005739;GO:0005737	-	-
ENSG00000106144	9.09108	14.9726	-0.719806	0.0242342	0.282067	down	CASP2	caspase 2 [Source:HGNC Symbol;Acc:HGNC:1503]	GO:0042981;GO:0016020;GO:0005739;GO:0005737;GO:0005634;GO:2001235;GO:0097192;GO:0097190;GO:0043525;GO:0007568;GO:0035234;GO:0007420;GO:0006915;GO:0003407;GO:0001554;GO:0097153;GO:0006508;GO:0008234;GO:0008233;GO:0005515;GO:0016787;GO:0004197;GO:0042802;GO:0005829;GO:0019904;GO:0043065;GO:0043066;GO:0019899;GO:0071260;GO:0006919;GO:0016485;GO:0097200;GO:0097194;GO:0008630;GO:0006977	K02186-ko04210 Apoptosis	KOG3573-Caspase, apoptotic cysteine protease[D]
ENSG00000164611	31.0218	53.6321	-0.789814	0.0243784	0.283046	down	PTTG1	pituitary tumor-transforming 1 [Source:HGNC Symbol;Acc:HGNC:9690]	GO:0006366;GO:0000981;GO:0005634;GO:0005829;GO:0051276;GO:0010951;GO:0051301;GO:0005737;GO:0007049;GO:0006281;GO:0006974;GO:0006355;GO:0004869;GO:0007059;GO:0006357;GO:0010466;GO:0005515;GO:0031145;GO:0017124;GO:0003700;GO:0007283;GO:0042787;GO:0030414;GO:0045143	K06635-ko04110 Cell cycle;ko04114 Oocyte meiosis;ko05166 HTLV-I infection	-
ENSG00000174502	0.391378	0.093447	2.06634	0.0245598	0.284217	up	SLC26A9	solute carrier family 26 member 9 [Source:HGNC Symbol;Acc:HGNC:14469]	GO:0006811;GO:0016020;GO:0055085;GO:0016021;GO:0005254;GO:0006821;GO:1902476;GO:0008271;GO:0015116;GO:0008272;GO:0098656;GO:1902358;GO:0005886;GO:0005887;GO:0015301;GO:0070062;GO:0010628;GO:0015701;GO:0016324;GO:0009986;GO:0015106;GO:0019531;GO:0019532;GO:0042391;GO:0051453;GO:0051117;GO:0006820	K14706-ko04978 Mineral absorption	KOG0236-Sulfate/bicarbonate/oxalate exchanger SAT-1 and related transporters (SLC26 family)[P]
ENSG00000180447	0.197888	0.637868	-1.68857	0.0245979	0.284266	down	GAS1	growth arrest specific 1 [Source:HGNC Symbol;Acc:HGNC:4165]	GO:0005886;GO:0016021;GO:0016020;GO:0007049;GO:0031225;GO:0005515;GO:0007050;GO:0042981;GO:0035924;GO:0045930;GO:0045165;GO:0046658;GO:0008589;GO:0048589;GO:0010955;GO:0060628	K06232-ko04340 Hedgehog signaling pathway	-
ENSG00000137868	1.04301	0.202435	2.36522	0.0248263	0.284901	up	STRA6	stimulated by retinoic acid 6 [Source:HGNC Symbol;Acc:HGNC:30650]	GO:0005886;GO:0016021;GO:0016020;GO:0006810;GO:0004872;GO:0051183;GO:0051180;GO:0001523;GO:0048566;GO:0043234;GO:0001568;GO:0007507;GO:0048844;GO:0050890;GO:0050905;GO:0030324;GO:0060426;GO:0097070;GO:0001822;GO:0003184;GO:0003281;GO:0007612;GO:0007631;GO:0030325;GO:0030540;GO:0042297;GO:0043583;GO:0043585;GO:0048286;GO:0048520;GO:0048546;GO:0048589;GO:0048745;GO:0060322;GO:0060323;GO:0060325;GO:…	-	-
ENSG00000196628	1.93307	3.06278	-0.66395	0.0248406	0.284901	down	TCF4	transcription factor 4 [Source:HGNC Symbol;Acc:HGNC:11634]	GO:0005515;GO:0003700;GO:0006355;GO:0006351;GO:0003677;GO:0046983;GO:0005634;GO:0007399;GO:0030154;GO:0045893;GO:0042802;GO:0045944;GO:0000978;GO:0005667;GO:0008022;GO:0046982;GO:0000790;GO:0070888;GO:0042803;GO:0001077;GO:0045666;GO:0032993;GO:0001011;GO:0001087;GO:0001093;GO:0043425;GO:0006352;GO:0006367;GO:0065004;GO:1900746;GO:0042118;GO:0016525;GO:0010629;GO:0000122;GO:0043621;GO:0003714;GO:…	-	KOG3910-Helix loop helix transcription factor[K]
ENSG00000068615	0.412269	1.03395	-1.32651	0.0250862	0.286323	down	REEP1	receptor accessory protein 1 [Source:HGNC Symbol;Acc:HGNC:25786]	GO:0005739;GO:0005783;GO:0016021;GO:0016020;GO:0008017;GO:0031966;GO:0005515;GO:0005737;GO:0071786;GO:0031849;GO:0051205;GO:0071782;GO:0005789;GO:0032386	-	KOG1726-HVA22/DP1 gene product-related proteins[V]
ENSG00000019485	3.62062	6.3754	-0.816277	0.0251364	0.286665	down	PRDM11	PR/SET domain 11 [Source:HGNC Symbol;Acc:HGNC:13996]	GO:0006355;GO:0006351;GO:0032259;GO:0016740;GO:0008168;GO:0005737;GO:0005634	-	-
ENSG00000105486	8.54847	13.8181	-0.692821	0.025351	0.28806	down	LIG1	DNA ligase 1 [Source:HGNC Symbol;Acc:HGNC:6598]	GO:0016874;GO:0006281;GO:0051301;GO:0003677;GO:0005654;GO:0005524;GO:0000166;GO:0046872;GO:0043231;GO:0005634;GO:0007049;GO:0006974;GO:0006260;GO:0006310;GO:0003909;GO:0003910;GO:0071897;GO:0005739;GO:0006259;GO:0009653;GO:0006283;GO:0006297;GO:0006266;GO:0006298;GO:0006284;GO:1903461;GO:0051103	K10747-ko03030 DNA replication;ko03410 Base excision repair;ko03420 Nucleotide excision repair;ko03430 Mismatch repair	KOG0967-ATP-dependent DNA ligase I[L]
ENSG00000165175	117.325	67.2555	0.802785	0.025508	0.289268	up	MID1IP1	MID1 interacting protein 1 [Source:HGNC Symbol;Acc:HGNC:20715]	GO:0005515;GO:0005829;GO:0006629;GO:0005737;GO:0005634;GO:0005856;GO:0005874;GO:0015630;GO:0006853;GO:0051258;GO:0007026;GO:0051351;GO:0046890;GO:0045723;GO:0008022	-	-
ENSG00000143546	915.874	385.52	1.24834	0.025595	0.290022	up	S100A8	S100 calcium binding protein A8 [Source:HGNC Symbol;Acc:HGNC:10498]	GO:0005576;GO:0005515;GO:0005886;GO:0045111;GO:0008270;GO:0005829;GO:0005509;GO:0046872;GO:0016020;GO:0005737;GO:0005634;GO:0008017;GO:0006915;GO:0005615;GO:0005856;GO:0002376;GO:0006954;GO:0045087;GO:0006914;GO:0006935;GO:0050727;GO:0042742;GO:0070062;GO:0043312;GO:0051092;GO:0002224;GO:0034774;GO:0019730;GO:0001816;GO:0030593;GO:0050729;GO:2001244;GO:0030307;GO:0006919;GO:0051493;GO:0032602;GO:…	-	-
ENSG00000146476	14.4957	8.47902	0.773656	0.0258434	0.291598	up	ARMT1	acidic residue methyltransferase 1 [Source:HGNC Symbol;Acc:HGNC:17872]	GO:0032259;GO:0016740;GO:0008168;GO:0006974;GO:0006479;GO:0005515;GO:0019899;GO:0008757;GO:2001020;GO:0051998	-	KOG3870-Uncharacterized conserved protein[S]
ENSG00000167695	30.9393	15.4073	1.00583	0.0258579	0.291598	up	FAM57A	family with sequence similarity 57 member A [Source:HGNC Symbol;Acc:HGNC:29646]	GO:0005886;GO:0016021;GO:0016020	-	KOG4561-Uncharacterized conserved protein, contains TBC domain[TR]
ENSG00000138160	3.2271	5.47472	-0.762547	0.0268682	0.300185	down	KIF11	kinesin family member 11 [Source:HGNC Symbol;Acc:HGNC:6388]	GO:0051225;GO:0007100;GO:0000278;GO:0003777;GO:0051301;GO:0005829;GO:0005524;GO:0000166;GO:0016020;GO:0005737;GO:0008017;GO:0007049;GO:0005856;GO:0005874;GO:0007018;GO:0000922;GO:0005819;GO:0006890;GO:0019886;GO:0090307;GO:0032403;GO:0019901;GO:0046602;GO:0005871;GO:0007051;GO:0007059;GO:0008574;GO:0007052;GO:0005876	-	KOG0243-Kinesin-like protein[Z]
ENSG00000198835	2.03446	1.05019	0.953996	0.0273586	0.303628	up	GJC2	gap junction protein gamma 2 [Source:HGNC Symbol;Acc:HGNC:17494]	GO:0043209;GO:0005921;GO:0009636;GO:0007267;GO:0005243;GO:0005886;GO:0055085;GO:0016021;GO:0016020;GO:0030054;GO:0007154;GO:0005922	-	-
ENSG00000276966	1.09085	0.33557	1.70076	0.0273733	0.303628	up	HIST1H4E	histone cluster 1 H4 family member e [Source:HGNC Symbol;Acc:HGNC:4790]	GO:0060964;GO:0005634;GO:0005515;GO:0005694;GO:0000786;GO:0006334;GO:0046982;GO:0003677;GO:0016020;GO:0003723;GO:0006352;GO:0005576;GO:0070062;GO:0044267;GO:0005654;GO:0000784;GO:0034080;GO:0031012;GO:0045815;GO:0019904;GO:0042393;GO:1904837;GO:0043234;GO:0006335;GO:0006336;GO:0000228;GO:0000183;GO:0045814;GO:0006303;GO:0051290;GO:0045653;GO:0016233;GO:0032200;GO:0000788	K11254-ko05203 Viral carcinogenesis;ko05322 Systemic lupus erythematosus;ko05034 Alcoholism	KOG3467-Histone H4[B]
ENSG00000149554	7.92684	11.937	-0.59062	0.0273759	0.303628	down	CHEK1	checkpoint kinase 1 [Source:HGNC Symbol;Acc:HGNC:1925]	GO:0005657;GO:0005634;GO:0000785;GO:2000615;GO:1902742;GO:0048096;GO:0042127;GO:0010767;GO:0010468;GO:0007093;GO:0006997;GO:0006974;GO:0006468;GO:0006281;GO:0001833;GO:0000086;GO:0000077;GO:0035402;GO:0004672;GO:0005654;GO:0005524;GO:0043231;GO:0035407;GO:0005737;GO:0045787;GO:0019904;GO:0043234;GO:0005515;GO:0016310;GO:0016301;GO:0016740;GO:0004674;GO:0000166;GO:0007049;GO:0005615;GO:0005856;GO:…	K02216-ko04110 Cell cycle;ko04111 Cell cycle - yeast;ko04113 Meiosis - yeast;ko04115 p53 signaling pathway;ko05203 Viral carcinogenesis;ko05166 HTLV-I infection	KOG0590-Checkpoint kinase and related serine/threonine protein kinases[D]
ENSG00000144857	3.43461	5.57506	-0.698842	0.0274009	0.303667	down	BOC	BOC cell adhesion associated, oncogene regulated [Source:HGNC Symbol;Acc:HGNC:17173]	GO:0005887;GO:0007411;GO:0007224;GO:0045663;GO:0005886;GO:0007155;GO:0016021;GO:0016020;GO:0005515;GO:0051149;GO:0044295	K20020-ko04340 Hedgehog signaling pathway;ko04360 Axon guidance	-
ENSG00000179751	0.685182	0.0001	12.7423	0.0277559	1	up	SYCN	syncollin [Source:HGNC Symbol;Acc:HGNC:18442]	GO:0030667;GO:0006887;GO:0016020;GO:0031410;GO:0030658	-	-
ENSG00000186197	3.04462	4.724	-0.633746	0.0278246	0.306795	down	EDARADD	EDAR associated death domain [Source:HGNC Symbol;Acc:HGNC:14341]	GO:0007165;GO:0005515;GO:0005737;GO:0007275;GO:0030154;GO:0005829;GO:0033209	-	-
ENSG00000119917	16.0647	28.2871	-0.816247	0.0281934	0.309536	down	IFIT3	interferon induced protein with tetratricopeptide repeats 3 [Source:HGNC Symbol;Acc:HGNC:5411]	GO:0005515;GO:0005739;GO:0005829;GO:0005737;GO:0002376;GO:0045087;GO:0042802;GO:0051607;GO:0035457;GO:0003674;GO:0009615;GO:0008285;GO:0043066;GO:0060337	-	KOG1124-FOG: TPR repeat[R]
ENSG00000167232	11.6062	6.93961	0.741972	0.0282374	0.309538	up	ZNF91	zinc finger protein 91 [Source:HGNC Symbol;Acc:HGNC:13166]	GO:0005622;GO:0006355;GO:0003676;GO:0008270;GO:0003700;GO:0006351;GO:0003677;GO:0046872;GO:0005634;GO:0045892;GO:0070895	-	KOG1721-FOG: Zn-finger[R]
ENSG00000102174	0.386659	0.763841	-0.982211	0.028323	0.310236	down	PHEX	phosphate regulating endopeptidase homolog, X-linked [Source:HGNC Symbol;Acc:HGNC:8918]	GO:0048471;GO:0005794;GO:0005783;GO:1990418;GO:1904383;GO:0071374;GO:0071305;GO:0060416;GO:0060348;GO:0033280;GO:0030324;GO:0030282;GO:0019637;GO:0006508;GO:0008233;GO:0016787;GO:0046872;GO:0016021;GO:0016020;GO:0004222;GO:0008237;GO:0004177;GO:0031214;GO:0005887;GO:0005886;GO:0007267;GO:0001501;GO:0006464;GO:0008270	-	KOG3624-M13 family peptidase[E]
ENSG00000124875	0.0937315	0.465738	-2.31291	0.0285206	0.3114	down	CXCL6	C-X-C motif chemokine ligand 6 [Source:HGNC Symbol;Acc:HGNC:10643]	GO:0061844;GO:0006955;GO:0005576;GO:0006935;GO:0005125;GO:0005615;GO:0008009;GO:0006952;GO:0042742;GO:0007186;GO:0070098;GO:0008201;GO:0071222;GO:0007165;GO:0007267;GO:0032496;GO:0042127;GO:0030593;GO:0045236;GO:0090023;GO:0042119;GO:0002446;GO:0060326	K05506-ko04060 Cytokine-cytokine receptor interaction;ko04062 Chemokine signaling pathway;ko05323 Rheumatoid arthritis;ko05133 Pertussis	-
ENSG00000136492	1.4995	2.61256	-0.800989	0.0287786	0.313309	down	BRIP1	BRCA1 interacting protein C-terminal helicase 1 [Source:HGNC Symbol;Acc:HGNC:20473]	GO:0005737;GO:0005634;GO:1990918;GO:1904385;GO:0072520;GO:0071456;GO:0071295;GO:0051026;GO:0010705;GO:0010629;GO:0008584;GO:0009636;GO:0008285;GO:0007286;GO:0007284;GO:0007283;GO:0007129;GO:0003682;GO:0005515;GO:0003677;GO:0031965;GO:0032508;GO:0006139;GO:0016818;GO:0008026;GO:0004386;GO:0004003;GO:0016787;GO:0005524;GO:0000166;GO:0046872;GO:0003676;GO:0006281;GO:0006974;GO:0051536;GO:0051539;GO:…	K15362-ko03460 Fanconi anemia pathway	KOG1132-Helicase of the DEAD superfamily[L]
ENSG00000007968	0.165573	0.517178	-1.64319	0.028781	0.313309	down	E2F2	E2F transcription factor 2 [Source:HGNC Symbol;Acc:HGNC:3114]	GO:0005634;GO:1990086;GO:0072332;GO:0051726;GO:0006355;GO:0003700;GO:0005515;GO:0006351;GO:0003677;GO:0046983;GO:0005667;GO:0007049;GO:0001047;GO:0005654;GO:0008134;GO:0006367	K09389-ko04110 Cell cycle;ko05200 Pathways in cancer;ko05206 MicroRNAs in cancer;ko05212 Pancreatic cancer;ko05214 Glioma;ko05220 Chronic myeloid leukemia;ko05218 Melanoma;ko05219 Bladder cancer;ko05215 Prostate cancer;ko05224 Breast cancer;ko05222 Small cell lung cancer;ko05223 Non-small cell lung cancer;ko05166 HTLV-I infection;ko05161 Hepatitis B;ko01522 Endocrine resistance	KOG2577-Transcription factor E2F/dimerization partner (TDP)[K]
ENSG00000026025	58.5887	96.604	-0.721459	0.028931	0.314523	down	VIM	vimentin [Source:HGNC Symbol;Acc:HGNC:12692]	GO:0043005;GO:0042995;GO:0031252;GO:0005886;GO:0005882;GO:0005737;GO:0070307;GO:0060395;GO:0060020;GO:0045109;GO:0045103;GO:0014002;GO:0010977;GO:0010628;GO:0005212;GO:0005198;GO:0005515;GO:0005829;GO:0005856;GO:0005925;GO:0005777;GO:0042802;GO:0070062;GO:0031012;GO:0008022;GO:0016032;GO:0005200;GO:0097110;GO:0006928;GO:0030049;GO:0003725;GO:0001948;GO:1990254	K07606-ko05206 MicroRNAs in cancer;ko05169 Epstein-Barr virus infection	-
ENSG00000006210	0.0564105	0.351963	-2.64139	0.0291627	0.316096	down	CX3CL1	C-X3-C motif chemokine ligand 1 [Source:HGNC Symbol;Acc:HGNC:10647]	GO:0009986;GO:2001240;GO:0060055;GO:0048247;GO:0045766;GO:0042060;GO:0032914;GO:0030593;GO:0019221;GO:0008009;GO:0006955;GO:0005576;GO:0005886;GO:0007155;GO:0016021;GO:0016020;GO:0005125;GO:0005615;GO:0006935;GO:0060326;GO:0006952;GO:0007186;GO:0048020;GO:0002548;GO:0043547;GO:0070098;GO:0070374;GO:0071346;GO:0071347;GO:0071356;GO:0005515;GO:0050902;GO:0005102;GO:0050729;GO:0005178;GO:0033622;GO:…	K05508-ko04668 TNF signaling pathway;ko04060 Cytokine-cytokine receptor interaction;ko04062 Chemokine signaling pathway	-
ENSG00000157303	0.323062	0.0001	11.6576	0.02928	1	up	SUSD3	sushi domain containing 3 [Source:HGNC Symbol;Acc:HGNC:28391]	GO:0005886;GO:0016021;GO:0016020	-	-
ENSG00000165323	0.0001	0.020647	-7.68979	0.0294663	1	down	FAT3	FAT atypical cadherin 3 [Source:HGNC Symbol;Acc:HGNC:23112]	GO:0005886;GO:0007156;GO:0007155;GO:0005509;GO:0016020;GO:0016021;GO:0007275	-	KOG1219-Uncharacterized conserved protein, contains laminin, cadherin and EGF domains[T]
ENSG00000071539	8.45125	14.7363	-0.802141	0.0294835	0.318503	down	TRIP13	thyroid hormone receptor interactor 13 [Source:HGNC Symbol;Acc:HGNC:12307]	GO:0001673;GO:0048477;GO:0007286;GO:0007283;GO:0007144;GO:0007141;GO:0007131;GO:0007130;GO:0006302;GO:0001556;GO:0042802;GO:0005515;GO:0005524;GO:0000166;GO:1903506;GO:0051321;GO:0030154;GO:0005634;GO:0006366;GO:0003712	-	KOG0744-AAA+-type ATPase[O]
ENSG00000268643	16.6162	36.7364	-1.14462	0.0296259	0.319309	down	AC006486.1	-	GO:0006468;GO:0005524;GO:0004674;GO:0000166;GO:0004672	-	-
ENSG00000115461	0.012733	0.133418	-3.38931	0.0296859	0.319711	down	IGFBP5	insulin like growth factor binding protein 5 [Source:HGNC Symbol;Acc:HGNC:5474]	GO:1904205;GO:1901862;GO:0060056;GO:0051897;GO:0051146;GO:0048286;GO:0045926;GO:0045668;GO:0044342;GO:0043569;GO:0043568;GO:0042593;GO:0040008;GO:0035556;GO:0031069;GO:0010906;GO:0007568;GO:0007565;GO:0006006;GO:0001558;GO:0001649;GO:0001968;GO:0005520;GO:0005576;GO:0005515;GO:0005622;GO:0060416;GO:0044267;GO:0017148;GO:0007165;GO:0019838;GO:0005788;GO:0030336;GO:0071320;GO:0043687;GO:0014912;GO:…	-	-
ENSG00000273049	0.648331	0.0001	12.6625	0.0297009	1	up	AC012531.3	-	GO:0043565;GO:0003677;GO:0006355;GO:0005634	-	-
ENSG00000196872	2.64404	4.57015	-0.789498	0.0298179	0.320295	down	KIAA1211L	KIAA1211 like [Source:HGNC Symbol;Acc:HGNC:33454]	-	-	-
ENSG00000163221	10.455	5.25148	0.993394	0.0298207	0.320295	up	S100A12	S100 calcium binding protein A12 [Source:HGNC Symbol;Acc:HGNC:10489]	GO:0061844;GO:0005576;GO:0005886;GO:0008270;GO:0005829;GO:0005509;GO:0046872;GO:0016020;GO:0005737;GO:0005634;GO:0005856;GO:0002376;GO:0006954;GO:0045087;GO:0006805;GO:0042742;GO:0005515;GO:0043312;GO:0043123;GO:0050663;GO:0051092;GO:0034774;GO:0005507;GO:0030593;GO:0050729;GO:0043406;GO:0002548;GO:0050832;GO:0050786;GO:0031640;GO:0045576	-	-
ENSG00000160223	1.53925	2.44043	-0.664904	0.0299939	0.321559	down	ICOSLG	inducible T-cell costimulator ligand [Source:HGNC Symbol;Acc:HGNC:17087]	GO:0007165;GO:0016021;GO:0016020;GO:0002376;GO:0002250;GO:0005886;GO:0006952;GO:0070062;GO:0005102;GO:0042113;GO:0042110;GO:0006972;GO:0031295;GO:0042104	K06710-ko04514 Cell adhesion molecules (CAMs);ko04672 Intestinal immune network for IgA production	-
ENSG00000157456	7.09357	14.3696	-1.01844	0.0300798	0.321991	down	CCNB2	cyclin B2 [Source:HGNC Symbol;Acc:HGNC:1580]	GO:0016020;GO:0048538;GO:0043029;GO:0040007;GO:0001701;GO:0005515;GO:0051301;GO:0005829;GO:0005634;GO:0007049;GO:0005813;GO:0045296;GO:0005654;GO:0000086;GO:0007077;GO:0015630;GO:0004693;GO:0051726	K05868-ko04068 FoxO signaling pathway;ko04110 Cell cycle;ko04115 p53 signaling pathway;ko04914 Progesterone-mediated oocyte maturation	KOG0653-Cyclin B and related kinase-activating proteins[D]
ENSG00000242265	5.22301	9.63546	-0.883471	0.0301184	0.322066	down	PEG10	paternally expressed 10 [Source:HGNC Symbol;Acc:HGNC:14005]	GO:0005515;GO:0003677;GO:0005829;GO:0005634;GO:0046872;GO:0008270;GO:0005737;GO:0003723;GO:0003676;GO:0006915;GO:0030154;GO:0030512;GO:0001890	-	-
ENSG00000144554	3.40035	5.49326	-0.691982	0.0301452	0.322066	down	FANCD2	Fanconi anemia complementation group D2 [Source:HGNC Symbol;Acc:HGNC:3585]	GO:0005634;GO:0000793;GO:2000348;GO:0097150;GO:0051090;GO:0050727;GO:0048854;GO:0045589;GO:0034599;GO:0007276;GO:0007129;GO:0006974;GO:0016604;GO:0005515;GO:0006281;GO:0005829;GO:0005730;GO:0007049;GO:0005654;GO:0036297;GO:0010332;GO:0070182	K10891-ko03460 Fanconi anemia pathway	KOG4712-Uncharacterized conserved protein[S]
ENSG00000177885	38.8321	61.5643	-0.664842	0.0301611	0.322066	down	GRB2	growth factor receptor bound protein 2 [Source:HGNC Symbol;Acc:HGNC:4566]	GO:0001784;GO:0005515;GO:0043547;GO:0005794;GO:0009967;GO:0005654;GO:0005730;GO:0005634;GO:0005737;GO:0003723;GO:0036092;GO:0038095;GO:0038096;GO:0050900;GO:0005886;GO:0045087;GO:0046854;GO:0042802;GO:0005768;GO:0005829;GO:0007265;GO:0070062;GO:0008180;GO:0061024;GO:0000165;GO:0017124;GO:0016032;GO:0030154;GO:0042127;GO:0046934;GO:0007411;GO:0014066;GO:0048015;GO:0007173;GO:0008286;GO:0005088;GO:…	K04364-ko04014 Ras signaling pathway;ko04010 MAPK signaling pathway;ko04013 MAPK signaling pathway - fly;ko04012 ErbB signaling pathway;ko04630 Jak-STAT signaling pathway;ko04068 FoxO signaling pathway;ko04072 Phospholipase D signaling pathway;ko04151 PI3K-Akt signaling pathway;ko04150 mTOR signaling pathway;ko04510 Focal adhesion;ko04540 Gap junction;ko04550 Signaling pathways regulating pluripo…	KOG3601-Adaptor protein GRB2, contains SH2 and SH3 domains[T]
ENSG00000263155	5.33798	3.53436	0.594845	0.0303214	0.322843	up	MYZAP	myocardial zonula adherens protein [Source:HGNC Symbol;Acc:HGNC:43444]	GO:0005515;GO:0005886;GO:0035556;GO:0005622;GO:0016020;GO:0005737;GO:0030054;GO:0005856;GO:0031234;GO:0031674;GO:0030864;GO:0030018	-	-
ENSG00000065413	0.0425735	0.228498	-2.42415	0.0304677	0.323381	down	ANKRD44	ankyrin repeat domain 44 [Source:HGNC Symbol;Acc:HGNC:25259]	GO:0005515	-	-
ENSG00000112964	0.816542	1.5043	-0.88149	0.0306401	0.324303	down	GHR	growth hormone receptor [Source:HGNC Symbol;Acc:HGNC:4263]	GO:0042976;GO:0017046;GO:0070195;GO:0042803;GO:0005576;GO:0005515;GO:0005886;GO:0005829;GO:0016020;GO:0016021;GO:0004896;GO:0019221;GO:0000932;GO:0006897;GO:0009986;GO:0050731;GO:0000187;GO:0005615;GO:0032870;GO:0060396;GO:0019901;GO:0043235;GO:0005887;GO:0060397;GO:0040014;GO:0007259;GO:0040018;GO:0070064;GO:0000255;GO:0006101;GO:0006103;GO:0006105;GO:0006107;GO:0006549;GO:0006573;GO:0006600;GO:…	K05080-ko04630 Jak-STAT signaling pathway;ko04151 PI3K-Akt signaling pathway;ko04080 Neuroactive ligand-receptor interaction;ko04060 Cytokine-cytokine receptor interaction	-
ENSG00000134690	5.44875	9.53645	-0.807529	0.0307052	0.324506	down	CDCA8	cell division cycle associated 8 [Source:HGNC Symbol;Acc:HGNC:14629]	GO:0010369;GO:0016604;GO:0005515;GO:0045171;GO:0005694;GO:0051301;GO:0005730;GO:0005634;GO:0005737;GO:0007049;GO:0005856;GO:0005819;GO:0000775;GO:0005829;GO:0005654;GO:0007062;GO:0043234;GO:0051233;GO:0016925;GO:0032133;GO:0007080;GO:0051276;GO:0030496	-	-
ENSG00000240386	16.6706	9.3017	0.841741	0.0310054	0.326215	up	LCE1F	late cornified envelope 1F [Source:HGNC Symbol;Acc:HGNC:29467]	GO:0005737;GO:0008544;GO:0031424;GO:0005198;GO:0018149;GO:0030216;GO:0001533	-	-
ENSG00000177602	1.98231	3.73957	-0.915691	0.0310785	0.32674	down	GSG2	germ cell associated 2, haspin [Source:HGNC Symbol;Acc:HGNC:19682]	GO:0005515;GO:0005694;GO:0016569;GO:0016310;GO:0016301;GO:0016740;GO:0005634;GO:0006468;GO:0005524;GO:0004674;GO:0000166;GO:0004672;GO:0005737;GO:0007049;GO:0005856;GO:0005813;GO:0005819;GO:0035556;GO:0071459;GO:0007064;GO:0072354;GO:0090231;GO:2000751	-	KOG2464-Serine/threonine kinase (haspin family)[D]
ENSG00000135643	0.350917	0.982346	-1.4851	0.0311871	0.327088	down	KCNMB4	potassium calcium-activated channel subfamily M regulatory beta subunit 4 [Source:HGNC Symbol;Acc:HGNC:6289]	GO:0065009;GO:0008076;GO:0015269;GO:0071805;GO:0006813;GO:0006811;GO:0016020;GO:0016021;GO:0006810;GO:0005886;GO:0005887;GO:0005515;GO:0007268;GO:0019229;GO:0019228;GO:0005513;GO:0046928;GO:0001508;GO:0015459	K04941-ko04022 cGMP - PKG signaling pathway;ko04911 Insulin secretion;ko04270 Vascular smooth muscle contraction	-
ENSG00000186272	4.24852	2.46671	0.784372	0.0312686	0.327247	up	ZNF17	zinc finger protein 17 [Source:HGNC Symbol;Acc:HGNC:12958]	GO:0005622;GO:0006355;GO:0006351;GO:0003677;GO:0046872;GO:0005634;GO:0003676	-	KOG1721-FOG: Zn-finger[R]
ENSG00000196260	2.20173	0.489194	2.17016	0.0313316	0.327452	up	SFTA2	surfactant associated 2 [Source:HGNC Symbol;Acc:HGNC:18386]	GO:0005576;GO:0005794;GO:0031410;GO:0030133	-	-
ENSG00000185614	12.0685	18.6936	-0.631299	0.0314047	0.327489	down	FAM212A	family with sequence similarity 212 member A [Source:HGNC Symbol;Acc:HGNC:32480]	GO:0021915;GO:0005515;GO:0005737;GO:0005634;GO:0071901;GO:0070062;GO:0019901;GO:0030291	-	-
ENSG00000197953	0.775508	0.084438	3.19918	0.0314305	0.327489	up	AADACL2	arylacetamide deacetylase like 2 [Source:HGNC Symbol;Acc:HGNC:24427]	GO:0005576;GO:0016787;GO:0008152;GO:0016021;GO:0052689;GO:0009056	-	KOG1515-Arylacetamide deacetylase[V]
ENSG00000116473	54.4662	34.3323	0.665794	0.031451	0.327489	up	RAP1A	RAP1A, member of RAS oncogene family [Source:HGNC Symbol;Acc:HGNC:9855]	GO:0003924;GO:0005515;GO:0005886;GO:0005525;GO:0007165;GO:0000166;GO:0016020;GO:0015031;GO:0005737;GO:0048471;GO:0030054;GO:0007399;GO:0005768;GO:0043547;GO:0005829;GO:0070062;GO:0005769;GO:0005770;GO:0043312;GO:0035579;GO:0070374;GO:0032403;GO:0061028;GO:0008565;GO:0050796;GO:0045860;GO:0071320;GO:0010976;GO:0017034;GO:0032486;GO:0000186;GO:0038180;GO:1990090;GO:2001214;GO:1901888;GO:0045335;GO:…	K04353-ko04014 Ras signaling pathway;ko04015 Rap1 signaling pathway;ko04010 MAPK signaling pathway;ko04024 cAMP signaling pathway;ko04510 Focal adhesion;ko04611 Platelet activation;ko04670 Leukocyte transendothelial migration;ko04062 Chemokine signaling pathway;ko04972 Pancreatic secretion;ko04720 Long-term potentiation;ko04722 Neurotrophin signaling pathway;ko05211 Renal cell carcinoma	KOG0395-Ras-related GTPase[R]
ENSG00000011052	38.5684	59.7622	-0.631816	0.0315477	0.328254	down	NME1-NME2	NME1-NME2 readthrough [Source:HGNC Symbol;Acc:HGNC:33531]	GO:0004550;GO:0006165;GO:0006183;GO:0006228;GO:0006241;GO:0016310;GO:0016301;GO:0016740;GO:0005829;GO:0005524;GO:0000166	-	KOG0888-Nucleoside diphosphate kinase[F]
ENSG00000105738	7.8529	13.2068	-0.74998	0.0317304	0.329277	down	SIPA1L3	signal induced proliferation associated 1 like 3 [Source:HGNC Symbol;Acc:HGNC:23801]	GO:0005096;GO:0043547;GO:0051056;GO:0090162;GO:0007010;GO:0003382;GO:0002244;GO:0001654;GO:0005886;GO:0016020;GO:0005615;GO:0016324;GO:0001725;GO:0045177;GO:0061689	K17703-ko04015 Rap1 signaling pathway	KOG3686-Rap1-GTPase-activating protein (Rap1GAP)[T]
ENSG00000182578	0.0034525	0.117193	-5.08511	0.031736	1	down	CSF1R	colony stimulating factor 1 receptor [Source:HGNC Symbol;Acc:HGNC:2433]	GO:0004714;GO:0018108;GO:0007169;GO:0006468;GO:0005524;GO:0004672;GO:0016020;GO:0016021;GO:0019221;GO:0019955;GO:1990682;GO:0009986;GO:0005886;GO:2000249;GO:0071902;GO:0071345;GO:0070374;GO:0048015;GO:0046777;GO:0046488;GO:0043066;GO:0042531;GO:0038145;GO:0036006;GO:0031529;GO:0030335;GO:0030316;GO:0021879;GO:0021772;GO:0008360;GO:0008285;GO:0008284;GO:0007411;GO:0042803;GO:0019903;GO:0005011;GO:…	K05090-ko04014 Ras signaling pathway;ko04015 Rap1 signaling pathway;ko04151 PI3K-Akt signaling pathway;ko04060 Cytokine-cytokine receptor interaction;ko04144 Endocytosis;ko04640 Hematopoietic cell lineage;ko04380 Osteoclast differentiation;ko05200 Pathways in cancer;ko05202 Transcriptional misregulation in cancers	KOG0200-Fibroblast/platelet-derived growth factor receptor and related receptor tyrosine kinases[T]
ENSG00000145386	7.93711	14.9534	-0.913785	0.0317776	0.329277	down	CCNA2	cyclin A2 [Source:HGNC Symbol;Acc:HGNC:1578]	GO:0097124;GO:0005737;GO:0005634;GO:0001940;GO:0001939;GO:1990314;GO:0090102;GO:0071732;GO:0071456;GO:0071407;GO:0071392;GO:0071373;GO:0071314;GO:0048146;GO:0045893;GO:0044320;GO:0036120;GO:0033762;GO:0032355;GO:0031100;GO:0016572;GO:0019901;GO:0005654;GO:0019904;GO:0005515;GO:0051301;GO:0005829;GO:0007049;GO:0016579;GO:0000079;GO:0016032;GO:0000086;GO:0007265;GO:0097472;GO:0000307;GO:0010389;GO:…	K06627-ko04152 AMPK signaling pathway;ko04110 Cell cycle;ko04914 Progesterone-mediated oocyte maturation;ko05203 Viral carcinogenesis;ko05161 Hepatitis B;ko05169 Epstein-Barr virus infection	KOG0654-G2/Mitotic-specific cyclin A[D]
ENSG00000142961	7.11196	13.4636	-0.920748	0.0318957	0.32969	down	MOB3C	MOB kinase activator 3C [Source:HGNC Symbol;Acc:HGNC:29800]	GO:0005515;GO:0046872	-	KOG1903-Cell cycle-associated protein[D]
ENSG00000144834	2.60791	6.44991	-1.30639	0.0321471	0.331561	down	TAGLN3	transgelin 3 [Source:HGNC Symbol;Acc:HGNC:29868]	GO:0051015;GO:0007417;GO:0043209;GO:0005634;GO:0000122	-	KOG2046-Calponin[Z]
ENSG00000162520	2.74962	4.67613	-0.76608	0.03228	0.332689	down	SYNC	syncoilin, intermediate filament protein [Source:HGNC Symbol;Acc:HGNC:28897]	GO:0042383;GO:0031594;GO:0030018;GO:0005829;GO:0005737;GO:0045103;GO:0005882;GO:0005198;GO:0048471	-	-
ENSG00000242114	9.73031	15.1695	-0.640615	0.0323758	0.33322	down	MTFP1	mitochondrial fission process 1 [Source:HGNC Symbol;Acc:HGNC:26945]	GO:0005739;GO:0005743;GO:0016021;GO:0016020;GO:0006915;GO:0000266	-	KOG3945-Uncharacterized conserved protein[S]
ENSG00000094804	4.38513	7.90067	-0.849357	0.0327847	0.336418	down	CDC6	cell division cycle 6 [Source:HGNC Symbol;Acc:HGNC:1744]	GO:1904385;GO:1904117;GO:0048146;GO:0045737;GO:0051301;GO:0006270;GO:0005515;GO:0005654;GO:0005829;GO:0005524;GO:0000166;GO:0005794;GO:0005737;GO:0005634;GO:0007049;GO:0006260;GO:0000082;GO:0008285;GO:0000278;GO:0019900;GO:0000079;GO:0000076;GO:0000083;GO:0000922;GO:0008156;GO:0030071;GO:0051233;GO:0007089;GO:0032467;GO:0051984	K02213-ko04110 Cell cycle;ko04111 Cell cycle - yeast;ko04113 Meiosis - yeast	KOG2227-Pre-initiation complex, subunit CDC6, AAA+ superfamily ATPase[LD]
ENSG00000115009	8.89668	4.93745	0.849501	0.0332033	0.339727	up	CCL20	C-C motif chemokine ligand 20 [Source:HGNC Symbol;Acc:HGNC:10619]	GO:0005615;GO:0072679;GO:0072678;GO:0071310;GO:0071223;GO:0071222;GO:0051770;GO:0050726;GO:0042060;GO:0006935;GO:0031731;GO:0008009;GO:0005125;GO:0006955;GO:0005576;GO:0005515;GO:0005622;GO:0006954;GO:0042742;GO:0007186;GO:0002548;GO:0030593;GO:0043547;GO:0048247;GO:0070098;GO:0070374;GO:0071346;GO:0071347;GO:0071356;GO:0007165;GO:0007267;GO:0060326;GO:2000406;GO:0035584	K14625-ko04668 TNF signaling pathway;ko04060 Cytokine-cytokine receptor interaction;ko04062 Chemokine signaling pathway;ko05323 Rheumatoid arthritis	-
ENSG00000213020	4.44921	2.88256	0.626201	0.0332886	0.339861	up	ZNF611	zinc finger protein 611 [Source:HGNC Symbol;Acc:HGNC:28766]	GO:0005622;GO:0006355;GO:0003676;GO:0006351;GO:0003677;GO:0046872;GO:0005634;GO:0003700	-	KOG1721-FOG: Zn-finger[R]
ENSG00000140931	6.72904	11.4871	-0.771544	0.0334086	0.34084	down	CMTM3	CKLF like MARVEL transmembrane domain containing 3 [Source:HGNC Symbol;Acc:HGNC:19174]	GO:0016020;GO:0016021;GO:0005737;GO:0031965;GO:0050861;GO:0005515;GO:0005125;GO:0005615;GO:0006935	-	KOG4788-Members of chemokine-like factor super family and related proteins[V]
ENSG00000101335	17.1385	25.8743	-0.594275	0.0341951	0.34562	down	MYL9	myosin light chain 9 [Source:HGNC Symbol;Acc:HGNC:15754]	GO:0030018;GO:0016460;GO:0001725;GO:0032036;GO:0016459;GO:0005509;GO:0046872;GO:0005829;GO:0070527;GO:0006936;GO:0008307;GO:0006937;GO:0005859	K12755-ko04024 cAMP signaling pathway;ko04022 cGMP - PKG signaling pathway;ko04810 Regulation of actin cytoskeleton;ko04510 Focal adhesion;ko04530 Tight junction;ko04670 Leukocyte transendothelial migration;ko04921 Oxytocin signaling pathway;ko04270 Vascular smooth muscle contraction	KOG0031-Myosin regulatory light chain, EF-Hand protein superfamily[Z]
ENSG00000161981	17.0518	30.8886	-0.857146	0.0346466	0.348191	down	SNRNP25	small nuclear ribonucleoprotein U11/U12 subunit 25 [Source:HGNC Symbol;Acc:HGNC:14161]	GO:0045171;GO:0005654;GO:0005829;GO:0005681;GO:0005515;GO:0005634;GO:0008380;GO:0006397;GO:0000398;GO:0005689	-	-
ENSG00000124216	0.669803	0.143838	2.2193	0.0347176	0.348657	up	SNAI1	snail family transcriptional repressor 1 [Source:HGNC Symbol;Acc:HGNC:11128]	GO:0005737;GO:0005634;GO:0061314;GO:0060972;GO:0060806;GO:0060707;GO:0060536;GO:0060021;GO:0045893;GO:0045892;GO:0031069;GO:0030335;GO:0016477;GO:0010718;GO:0007498;GO:0006357;GO:0003198;GO:0001837;GO:0001707;GO:0000122;GO:0043565;GO:0001227;GO:0001078;GO:0000977;GO:0005515;GO:0003677;GO:0046872;GO:0003676;GO:0007275;GO:0019900;GO:0001649;GO:0010957;GO:0043518;GO:1902230;GO:2000810	K05707-ko04520 Adherens junction	KOG2462-C2H2-type Zn-finger protein[K]
ENSG00000165617	0.242994	0.620568	-1.35267	0.0348181	0.34917	down	DACT1	dishevelled binding antagonist of beta catenin 1 [Source:HGNC Symbol;Acc:HGNC:17748]	GO:0005654;GO:0005515;GO:0005737;GO:0005634;GO:0007275;GO:0016055;GO:0030054;GO:0045202;GO:0007399;GO:0000122;GO:0005829;GO:0090090;GO:0030178;GO:0031647;GO:0046329;GO:0008013;GO:0070097;GO:0030877;GO:0045732;GO:0051018;GO:0042826;GO:0032092;GO:0030177;GO:0032091;GO:0005080;GO:0001085;GO:2000134;GO:0035413;GO:1903364;GO:2000095;GO:0021915;GO:0035412;GO:0048619;GO:1904864	-	-
ENSG00000143970	9.14675	15.4528	-0.756534	0.0350203	0.349744	down	ASXL2	additional sex combs like 2, transcriptional regulator [Source:HGNC Symbol;Acc:HGNC:23805]	GO:0006351;GO:0006355;GO:0003677;GO:0005654;GO:0046872;GO:0005634;GO:0045944;GO:0016579;GO:0045600;GO:0042975;GO:0035360	-	-
ENSG00000242419	0.187697	0.374411	-0.996215	0.0351586	0.350389	down	PCDHGC4	protocadherin gamma subfamily C, 4 [Source:HGNC Symbol;Acc:HGNC:8717]	GO:0005886;GO:0007156;GO:0007155;GO:0005509;GO:0016020;GO:0016021;GO:0005887;GO:0007267;GO:0007399;GO:0050808	-	KOG3594-FOG: Cadherin repeats[S]
ENSG00000276600	14.9755	22.599	-0.593659	0.0355898	0.3511	down	RAB7B	RAB7B, member RAS oncogene family [Source:HGNC Symbol;Acc:HGNC:30513]	GO:0003924;GO:0005525;GO:0005794;GO:0000166;GO:0015031;GO:0016020;GO:0006810;GO:0031410;GO:0005764;GO:0005768;GO:0030670;GO:0061024;GO:0005802;GO:0034144;GO:0005770;GO:0051092;GO:0034499;GO:0045335;GO:0032755;GO:0045654;GO:0031902;GO:0034164	K07898-ko04145 Phagosome;ko05132 Salmonella infection;ko05146 Amoebiasis	-
ENSG00000126787	2.4108	5.46151	-1.17979	0.0355956	0.3511	down	DLGAP5	DLG associated protein 5 [Source:HGNC Symbol;Acc:HGNC:16864]	GO:0005515;GO:0004721;GO:0005739;GO:0005829;GO:0005737;GO:0005634;GO:0007049;GO:0005815;GO:0005856;GO:0006470;GO:0005819;GO:0023052;GO:0008283;GO:0031616;GO:0045842;GO:0007079	-	KOG3971-SAP-90/PSD-95 associated protein-related protein (Vulcan)[T]
ENSG00000164109	3.71448	6.98052	-0.910174	0.0356383	0.3511	down	MAD2L1	mitotic arrest deficient 2 like 1 [Source:HGNC Symbol;Acc:HGNC:6763]	GO:0005737;GO:0005694;GO:0000922;GO:0000776;GO:0000775;GO:0090267;GO:0043066;GO:0007094;GO:0000070;GO:0005515;GO:0042803;GO:0005829;GO:0051301;GO:0005654;GO:0005634;GO:0007049;GO:0048471;GO:0005856;GO:0005643;GO:0042802;GO:0000777;GO:0031145;GO:0043161;GO:0051437;GO:0007062;GO:0051436;GO:0042787;GO:0042177;GO:0007093;GO:0072686;GO:0045930;GO:1904667	K02537-ko04110 Cell cycle;ko04111 Cell cycle - yeast;ko04113 Meiosis - yeast;ko04114 Oocyte meiosis;ko04914 Progesterone-mediated oocyte maturation;ko05166 HTLV-I infection	KOG3285-Spindle assembly checkpoint protein[DZ]
ENSG00000050628	0.31219	0.089192	1.80744	0.035818	0.351643	up	PTGER3	prostaglandin E receptor 3 [Source:HGNC Symbol;Acc:HGNC:9595]	GO:0007165;GO:0004871;GO:0005886;GO:0007186;GO:0004930;GO:0016021;GO:0016020;GO:0004955;GO:0004957;GO:0005887;GO:0005635;GO:0007200;GO:0031622;GO:0008219;GO:0014827;GO:0060455;GO:0008150	K04260-ko04020 Calcium signaling pathway;ko04024 cAMP signaling pathway;ko04080 Neuroactive ligand-receptor interaction;ko04923 Regulation of lipolysis in adipocyte;ko05200 Pathways in cancer	KOG3656-FOG: 7 transmembrane receptor[R]
ENSG00000125347	6.29689	12.5137	-0.990797	0.0358639	0.351643	down	IRF1	interferon regulatory factor 1 [Source:HGNC Symbol;Acc:HGNC:6116]	GO:0005737;GO:0005634;GO:2000564;GO:0060333;GO:0051607;GO:0045944;GO:0045893;GO:0045892;GO:0045590;GO:0045084;GO:0043374;GO:0034124;GO:0032481;GO:0010468;GO:0043565;GO:0003700;GO:0003677;GO:0005515;GO:0006915;GO:0006355;GO:0006351;GO:0000975;GO:0008285;GO:0002376;GO:0045087;GO:0050776;GO:0000978;GO:0005829;GO:0005654;GO:0007050;GO:0071260;GO:0000790;GO:0006366;GO:0051726;GO:0032728;GO:0001077;GO:…	K09444-ko04917 Prolactin signaling pathway;ko05133 Pertussis;ko05160 Hepatitis C	-
ENSG00000114786	12.2786	18.704	-0.6072	0.0359184	0.351643	down	ABHD14A-ACY1	ABHD14A-ACY1 readthrough [Source:HGNC Symbol;Acc:HGNC:38856]	GO:0006508;GO:0016787;GO:0008152;GO:0005737;GO:0008237;GO:0006520;GO:0004046;GO:0046872	-	-
ENSG00000137648	22.8036	10.3842	1.13488	0.0359607	0.351643	up	TMPRSS4	transmembrane protease, serine 4 [Source:HGNC Symbol;Acc:HGNC:11878]	GO:0004252;GO:0006508;GO:0008233;GO:0005515;GO:0016787;GO:0016020;GO:0016021;GO:0005044;GO:0006898;GO:0008236	K09635-ko05164 Influenza A	KOG3627-Trypsin[E]
ENSG00000182752	0.0563715	0.16042	-1.50882	0.0361001	0.352236	down	PAPPA	pappalysin 1 [Source:HGNC Symbol;Acc:HGNC:8602]	GO:0005615;GO:0051384;GO:0032354;GO:0007565;GO:0008233;GO:0004175;GO:0005576;GO:0006508;GO:0008270;GO:0016787;GO:0046872;GO:0004222;GO:0008237;GO:0044267	-	-
ENSG00000088325	16.1827	27.1616	-0.747112	0.0361632	0.352236	down	TPX2	TPX2, microtubule nucleation factor [Source:HGNC Symbol;Acc:HGNC:1249]	GO:0043203;GO:0005819;GO:0090307;GO:0060236;GO:0061676;GO:0019901;GO:0000278;GO:0005515;GO:0051301;GO:0005654;GO:0005737;GO:0005634;GO:0006915;GO:0007049;GO:0005856;GO:0005874;GO:0000922;GO:0005829;GO:0000086;GO:0072686;GO:0005525;GO:1901796;GO:0008283;GO:0032147;GO:0005524;GO:0015630	-	-
ENSG00000233198	0.614885	0.132198	2.21761	0.0362424	0.352236	up	RNF224	ring finger protein 224 [Source:HGNC Symbol;Acc:HGNC:41912]	GO:0046872;GO:0008270	-	-
ENSG00000196876	0.214449	0.485071	-1.17756	0.0362457	0.352236	down	SCN8A	sodium voltage-gated channel alpha subunit 8 [Source:HGNC Symbol;Acc:HGNC:10596]	GO:0034220;GO:0006811;GO:0005216;GO:0016020;GO:0055085;GO:0016021;GO:0035725;GO:0006814;GO:0005886;GO:0034765;GO:0005244;GO:0005524;GO:0000166;GO:0006810;GO:0001518;GO:0031410;GO:0005272;GO:0005248;GO:0060078;GO:0005515;GO:0007399;GO:0086010;GO:0030018;GO:0019228;GO:0033268;GO:0043194;GO:0007422;GO:0042552	-	KOG2301-Voltage-gated Ca2+ channels, alpha1 subunits[PT]
ENSG00000153898	0.945585	1.8318	-0.953981	0.036458	0.353328	down	MCOLN2	mucolipin 2 [Source:HGNC Symbol;Acc:HGNC:13357]	GO:0006811;GO:0016021;GO:0016020;GO:0006810;GO:0005886;GO:0005262;GO:0070588	-	KOG3733-Mucolipidin and related proteins (TRML subfamily of transient receptor potential proteins)[P]
ENSG00000122952	6.49661	11.7807	-0.858668	0.0366299	0.353703	down	ZWINT	ZW10 interacting kinetochore protein [Source:HGNC Symbol;Acc:HGNC:13195]	GO:0043231;GO:0043005;GO:0030425;GO:0005737;GO:0005634;GO:0016604;GO:0005515;GO:0005694;GO:0051301;GO:0005654;GO:0005829;GO:0007049;GO:0000776;GO:0000775;GO:0000777;GO:0007093;GO:0007062;GO:0000070;GO:0047485;GO:0051649	-	-
ENSG00000038295	0.525965	1.23977	-1.23704	0.0366394	0.353703	down	TLL1	tolloid like 1 [Source:HGNC Symbol;Acc:HGNC:11843]	GO:0005576;GO:0006508;GO:0008233;GO:0005509;GO:0016787;GO:0046872;GO:0008270;GO:0007275;GO:0030154;GO:0004222;GO:0008237;GO:0004252;GO:0001501;GO:0022617;GO:0016021;GO:0016020	-	KOG3714-Meprin A metalloprotease[O]
ENSG00000243444	0.379825	1.02655	-1.43439	0.0366416	0.353703	down	PALM2	paralemmin 2 [Source:HGNC Symbol;Acc:HGNC:15845]	GO:0008360;GO:0005886;GO:0016020	-	-
ENSG00000107282	1.24233	2.11567	-0.768064	0.0368625	0.354745	down	APBA1	amyloid beta precursor protein binding family A member 1 [Source:HGNC Symbol;Acc:HGNC:578]	GO:0016020;GO:0035264;GO:0014051;GO:0014047;GO:0010468;GO:0007626;GO:0007268;GO:0006886;GO:0001701;GO:0008021;GO:0005515;GO:0005794;GO:0015031;GO:0005737;GO:0005634;GO:0006810;GO:0048471;GO:0001540;GO:0006461;GO:0005829;GO:0007399;GO:0007155;GO:0007269;GO:0008088;GO:0043005	-	KOG3605-Beta amyloid precursor-binding protein[R]
ENSG00000151327	74.5533	42.9461	0.795745	0.0368949	0.354745	up	FAM177A1	family with sequence similarity 177 member A1 [Source:HGNC Symbol;Acc:HGNC:19829]	-	-	-
ENSG00000143434	1.35655	0.804196	0.754328	0.0369065	0.354745	up	SEMA6C	semaphorin 6C [Source:HGNC Symbol;Acc:HGNC:10740]	GO:0007411;GO:0005886;GO:0016021;GO:0016020;GO:0007275;GO:0007399;GO:0030154	K06842-ko04360 Axon guidance	KOG3611-Semaphorins[T]
ENSG00000071967	6.61341	3.78715	0.804283	0.0372682	0.356441	up	CYBRD1	cytochrome b reductase 1 [Source:HGNC Symbol;Acc:HGNC:20797]	GO:0005515;GO:0055114;GO:0016491;GO:0046872;GO:0016021;GO:0016020;GO:0005886;GO:0070062;GO:0000293;GO:0010039;GO:0031526;GO:0005765;GO:0006879;GO:0016722	K08370-ko04978 Mineral absorption	KOG1619-Cytochrome b[C]
ENSG00000244474	5.3723	2.35038	1.19265	0.0374013	0.3566	up	UGT1A4	UDP glucuronosyltransferase family 1 member A4 [Source:HGNC Symbol;Acc:HGNC:12536]	GO:0016758;GO:0042803;GO:0008152;GO:0016757;GO:0043231;GO:0005789;GO:0005783;GO:0016740;GO:0016021;GO:0016020;GO:0015020;GO:0046982;GO:0052695;GO:0042167;GO:0052697;GO:0006789	K00699-ko00040 Pentose and glucuronate interconversions;ko00053 Ascorbate and aldarate metabolism;ko00500 Starch and sucrose metabolism;ko00140 Steroid hormone biosynthesis;ko00830 Retinol metabolism;ko00860 Porphyrin and chlorophyll metabolism;ko00980 Metabolism of xenobiotics by cytochrome P450;ko00982 Drug metabolism - cytochrome P450;ko00983 Drug metabolism - other enzymes;ko05204 Chemical ca…	KOG1192-UDP-glucuronosyl and UDP-glucosyl transferase[GC]
ENSG00000109674	1.00904	2.25397	-1.15948	0.0374757	0.356827	down	NEIL3	nei like DNA glycosylase 3 [Source:HGNC Symbol;Acc:HGNC:24573]	GO:0005634;GO:0006284;GO:0019104;GO:0003906;GO:0003697;GO:0003690;GO:0000405;GO:0016798;GO:0008152;GO:0003824;GO:0006281;GO:0003684;GO:0003677;GO:0016829;GO:0016787;GO:0005654;GO:0046872;GO:0008270;GO:0003676;GO:0016799;GO:0006289;GO:0006974	K10569-ko03410 Base excision repair	-
ENSG00000060642	6.49664	12.0702	-0.893688	0.037531	0.357047	down	PIGV	phosphatidylinositol glycan anchor biosynthesis class V [Source:HGNC Symbol;Acc:HGNC:26031]	GO:0016757;GO:0005789;GO:0005783;GO:0016740;GO:0006506;GO:0097502;GO:0004584;GO:0016021;GO:0016020;GO:0016254;GO:0000030;GO:0004376;GO:0031501	K07542-ko00563 Glycosylphosphatidylinositol(GPI)-anchor biosynthesis	KOG2647-Predicted Dolichyl-phosphate-mannose-protein mannosyltransferase[R]
ENSG00000147485	0.015255	0.133568	-3.13022	0.0376235	0.357512	down	PXDNL	peroxidasin like [Source:HGNC Symbol;Acc:HGNC:26359]	GO:0055114;GO:0020037;GO:0098869;GO:0006979;GO:0004601;GO:0005576;GO:0090305;GO:0016787;GO:0016491;GO:0046872;GO:0005737;GO:0004519;GO:0004518;GO:0005615;GO:0042744	-	KOG2408-Peroxidase/oxygenase[R]
ENSG00000153485	10.5303	20.5823	-0.966855	0.0379605	0.358065	down	TMEM251	transmembrane protein 251 [Source:HGNC Symbol;Acc:HGNC:20218]	GO:0016021;GO:0016020	-	-
ENSG00000270316	0.275641	0.0001	11.4286	0.037985	1	up	BORCS7-ASMT	BORCS7-ASMT readthrough (NMD candidate) [Source:HGNC Symbol;Acc:HGNC:49183]	-	-	-
ENSG00000116774	0.617861	1.8541	-1.58536	0.0381532	0.359192	down	OLFML3	olfactomedin like 3 [Source:HGNC Symbol;Acc:HGNC:24956]	GO:0005576;GO:0007275;GO:1903561	-	KOG3545-Olfactomedin and related extracellular matrix glycoproteins[W]
ENSG00000212747	3.7103	5.72991	-0.626978	0.0381773	0.359192	down	RTL8B	retrotransposon Gag like 8B [Source:HGNC Symbol;Acc:HGNC:33156]	GO:0005515	-	-
ENSG00000185379	2.552	4.57982	-0.843664	0.0382726	0.359215	down	RAD51D	RAD51 paralog D [Source:HGNC Symbol;Acc:HGNC:9823]	GO:0005515;GO:0006281;GO:0005694;GO:0003677;GO:0008094;GO:0005524;GO:0000166;GO:0005737;GO:0005634;GO:0006974;GO:0005856;GO:0005813;GO:0005815;GO:0006310;GO:0003690;GO:0006312;GO:0000781;GO:0005654;GO:0000784;GO:0000723;GO:0000400;GO:0000724;GO:0004520;GO:0000150;GO:0003697;GO:0000707;GO:0000731;GO:0000732;GO:0007131;GO:0010212;GO:0005657;GO:0033063;GO:0042148;GO:0043015;GO:0051726;GO:0051276;GO:…	K10871-ko03440 Homologous recombination	KOG1433-DNA repair protein RAD51/RHP55[L]
ENSG00000166897	0.358103	0.717508	-1.00262	0.0382857	0.359215	down	ELFN2	extracellular leucine rich repeat and fibronectin type III domain containing 2 [Source:HGNC Symbol;Acc:HGNC:29396]	GO:0016021;GO:0016020;GO:0005615;GO:0004864;GO:0019902;GO:0010923	-	-
ENSG00000167766	59.3881	37.7706	0.652908	0.0384206	0.359916	up	ZNF83	zinc finger protein 83 [Source:HGNC Symbol;Acc:HGNC:13158]	GO:0005622;GO:0006355;GO:0003676;GO:0006351;GO:0003677;GO:0046872;GO:0005634;GO:0003700;GO:0005515	-	KOG1721-FOG: Zn-finger[R]
ENSG00000258555	4.21835	0.469764	3.16667	0.038557	0.360097	up	SPECC1L-ADORA2A	SPECC1L-ADORA2A readthrough (NMD candidate) [Source:HGNC Symbol;Acc:HGNC:49185]	-	-	-
ENSG00000176387	3.17573	4.89928	-0.625482	0.0386029	0.360097	down	HSD11B2	hydroxysteroid 11-beta dehydrogenase 2 [Source:HGNC Symbol;Acc:HGNC:5209]	GO:0043231;GO:0005737;GO:0051384;GO:0048545;GO:0042493;GO:0032868;GO:0032094;GO:0008211;GO:0007565;GO:0002017;GO:0001666;GO:0051287;GO:0005496;GO:0003845;GO:0005783;GO:0055114;GO:0016491;GO:0005789;GO:0006704;GO:0016021;GO:0016020	K00071-ko00140 Steroid hormone biosynthesis;ko04960 Aldosterone-regulated sodium reabsorption	KOG1610-Corticosteroid 11-beta-dehydrogenase and related short chain-type dehydrogenases[QR]
ENSG00000106686	3.35541	1.94349	0.787836	0.0386588	0.360097	up	SPATA6L	spermatogenesis associated 6 like [Source:HGNC Symbol;Acc:HGNC:25472]	-	-	-
ENSG00000167968	4.25529	2.5033	0.765428	0.0387278	0.360097	up	DNASE1L2	deoxyribonuclease 1 like 2 [Source:HGNC Symbol;Acc:HGNC:2958]	GO:0005576;GO:0090305;GO:0016787;GO:0046872;GO:0005737;GO:0004519;GO:0004518;GO:0004536;GO:0006308;GO:0003677;GO:0006259;GO:0005509;GO:0003335;GO:0001942	-	-
ENSG00000213417	1.10656	3.15267	-1.51049	0.0390646	0.361956	down	KRTAP2-4	keratin associated protein 2-4 [Source:HGNC Symbol;Acc:HGNC:18891]	GO:0005882;GO:0045095;GO:0005829;GO:0031424	-	KOG4726-Ultrahigh sulfur keratin-associated protein[W]
ENSG00000125148	688.085	1039.56	-0.595312	0.0391528	0.362535	down	MT2A	metallothionein 2A [Source:HGNC Symbol;Acc:HGNC:7406]	GO:0048143;GO:0010273;GO:0007263;GO:0006882;GO:0046870;GO:0008270;GO:0005515;GO:0046872;GO:0005737;GO:0005634;GO:0048471;GO:0005829;GO:0006878;GO:0008144;GO:0035690;GO:0060333;GO:0045926;GO:0010038;GO:0036016;GO:0036018;GO:0071294	K14739-ko04978 Mineral absorption;ko04212 Longevity regulating pathway - worm	-
ENSG00000110906	63.0925	38.4725	0.71364	0.0395048	0.36422	up	KCTD10	potassium channel tetramerization domain containing 10 [Source:HGNC Symbol;Acc:HGNC:23236]	GO:0005515;GO:0051260;GO:0016567;GO:0005654;GO:0005829;GO:0005634;GO:0004842;GO:0043161;GO:0031463;GO:0005112;GO:0006511	-	KOG2716-Polymerase delta-interacting protein PDIP1 and related proteins, contain BTB/POZ domain[P]
ENSG00000002586	95.1023	143.144	-0.589911	0.0399962	0.367275	down	CD99	CD99 molecule (Xg blood group) [Source:HGNC Symbol;Acc:HGNC:7082]	GO:0007155;GO:0016021;GO:0016020;GO:0005925;GO:0050776;GO:0005886;GO:0005887;GO:0005515;GO:0005737	K06520-ko04514 Cell adhesion molecules (CAMs);ko04670 Leukocyte transendothelial migration	-
ENSG00000112984	2.9572	6.50823	-1.13803	0.0401975	0.368108	down	KIF20A	kinesin family member 20A [Source:HGNC Symbol;Acc:HGNC:9787]	GO:0005794;GO:0003777;GO:0005524;GO:0008017;GO:0007018;GO:0005874;GO:0000910;GO:0005515;GO:0000166;GO:0015031;GO:0005737;GO:0006810;GO:0005856;GO:0005819;GO:0030496;GO:0005654;GO:0016887;GO:0005871;GO:0005215;GO:0016192;GO:0000281;GO:0019901;GO:0000920;GO:0001578;GO:0003774	-	KOG0247-Kinesin-like protein[Z]
ENSG00000240065	7.58451	14.3908	-0.924018	0.0404142	0.36879	down	PSMB9	proteasome subunit beta 9 [Source:HGNC Symbol;Acc:HGNC:9546]	GO:0000502;GO:0006508;GO:0008233;GO:0016787;GO:0005829;GO:0005737;GO:0005634;GO:0004175;GO:0004298;GO:0051603;GO:0005839;GO:0005515;GO:0002376;GO:0038095;GO:0070062;GO:0000165;GO:0000209;GO:0002223;GO:0002479;GO:0006521;GO:0010972;GO:0016579;GO:0031145;GO:0031146;GO:0033209;GO:0038061;GO:0043161;GO:0043488;GO:0050852;GO:0051437;GO:0055085;GO:0060071;GO:0061418;GO:0090090;GO:0090263;GO:0005654;GO:…	K02741-ko03050 Proteasome	KOG0174-20S proteasome, regulatory subunit beta type PSMB6/PSMB9/PRE3[O]
ENSG00000153071	2.50691	3.9304	-0.648768	0.0404477	0.36879	down	DAB2	DAB2, clathrin adaptor protein [Source:HGNC Symbol;Acc:HGNC:2662]	GO:0005515;GO:0005886;GO:0001650;GO:0005730;GO:0043231;GO:0015031;GO:0016020;GO:0005737;GO:0006810;GO:0006915;GO:0006898;GO:0007275;GO:0016055;GO:0030154;GO:0005905;GO:0031410;GO:0005925;GO:0005829;GO:0006897;GO:0070062;GO:0061024;GO:0030335;GO:0008022;GO:0043066;GO:0030665;GO:0045893;GO:0030511;GO:0030136;GO:0045892;GO:0008283;GO:0045807;GO:0010718;GO:0010862;GO:0001934;GO:0032091;GO:0032436;GO:…	K12475-ko04144 Endocytosis	KOG3535-Adaptor protein Disabled[T]
ENSG00000183091	0.278415	0.0638995	2.12336	0.0405072	0.368793	up	NEB	nebulin [Source:HGNC Symbol;Acc:HGNC:7720]	GO:0005515;GO:0003779;GO:0005737;GO:0005856;GO:0005829;GO:0070062;GO:0015629;GO:0030018;GO:0007517;GO:0008307;GO:0030049;GO:0030017;GO:0007525;GO:0030832;GO:0043292;GO:0030016	-	-
ENSG00000158186	3.18447	5.63062	-0.822238	0.0405339	0.368799	down	MRAS	muscle RAS oncogene homolog [Source:HGNC Symbol;Acc:HGNC:7227]	GO:0003924;GO:0005886;GO:0005525;GO:0007165;GO:0005622;GO:0000166;GO:0016020;GO:0005515;GO:0070062;GO:0007275;GO:0007517;GO:0030742;GO:0007265;GO:0030036	K07831-ko04014 Ras signaling pathway;ko04015 Rap1 signaling pathway;ko04010 MAPK signaling pathway;ko04072 Phospholipase D signaling pathway;ko04810 Regulation of actin cytoskeleton;ko04530 Tight junction;ko05205 Proteoglycans in cancer;ko05166 HTLV-I infection	KOG0395-Ras-related GTPase[R]
ENSG00000129195	1.25294	2.9186	-1.21996	0.0412726	0.373356	down	PIMREG	PICALM interacting mitotic regulator [Source:HGNC Symbol;Acc:HGNC:25483]	GO:0005515;GO:0051301;GO:0005829;GO:0005730;GO:0005634;GO:0007049	-	-
ENSG00000147117	0.0001	0.123974	-10.2758	0.041285	1	down	ZNF157	zinc finger protein 157 [Source:HGNC Symbol;Acc:HGNC:12942]	GO:0005622;GO:0006355;GO:0006351;GO:0003677;GO:0046872;GO:0005634;GO:0003676;GO:0003700;GO:0000122	-	KOG1721-FOG: Zn-finger[R]
ENSG00000175065	1.99239	1.20838	0.721425	0.0415567	0.374965	up	DSG4	desmoglein 4 [Source:HGNC Symbol;Acc:HGNC:21307]	GO:0005886;GO:0007156;GO:0007155;GO:0005509;GO:0046872;GO:0016020;GO:0016021;GO:0030054;GO:0031424;GO:0070268;GO:0001533;GO:0030057;GO:0030509;GO:0030216;GO:0016337;GO:0001942	-	KOG3594-FOG: Cadherin repeats[S]
ENSG00000182253	0.79702	0.419044	0.927516	0.0416526	0.375591	up	SYNM	synemin [Source:HGNC Symbol;Acc:HGNC:24466]	GO:0005882;GO:0005200;GO:0005198;GO:0008307;GO:0045104;GO:0060053;GO:0042383;GO:0016020;GO:0031443;GO:0019215;GO:0005515;GO:0045111;GO:0005737;GO:0030054;GO:0005856;GO:0005912;GO:0017166;GO:0043034	-	-
ENSG00000093134	0.420476	0.0565625	2.89411	0.042099	0.377254	up	VNN3	vanin 3 [Source:HGNC Symbol;Acc:HGNC:16431]	GO:0006807;GO:0016810;GO:0016811;GO:0005886;GO:0016787;GO:0016020;GO:0031225;GO:0005576;GO:0008150;GO:0005575;GO:0006501;GO:0017159;GO:0015939	-	-
ENSG00000167769	3.58575	1.83443	0.966939	0.0421307	0.377254	up	ACER1	alkaline ceramidase 1 [Source:HGNC Symbol;Acc:HGNC:18356]	GO:0005783;GO:0046514;GO:0019216;GO:0006665;GO:0017040;GO:0006672;GO:0016811;GO:0006629;GO:0016787;GO:0005789;GO:0016021;GO:0016020;GO:0030154;GO:0030148;GO:0046512;GO:0071277;GO:0030216;GO:0071633;GO:0008544;GO:0010446	K01441-ko00600 Sphingolipid metabolism;ko04071 Sphingolipid signaling pathway	KOG2329-Alkaline ceramidase[I]
ENSG00000139618	0.561402	0.850606	-0.599456	0.0422016	0.37741	down	BRCA2	BRCA2, DNA repair associated [Source:HGNC Symbol;Acc:HGNC:1101]	GO:0005737;GO:0005634;GO:0070200;GO:0051276;GO:0048478;GO:0045931;GO:0043009;GO:0042771;GO:0032465;GO:0030097;GO:0010332;GO:0010225;GO:0010165;GO:0008630;GO:0008585;GO:0008283;GO:0007569;GO:0007420;GO:0007283;GO:0007141;GO:0006978;GO:0006974;GO:0006302;GO:0001833;GO:0001556;GO:0000724;GO:0000722;GO:0005515;GO:0006281;GO:0003677;GO:0005654;GO:0005829;GO:0007049;GO:0005856;GO:0045893;GO:0005813;GO:…	-	-
ENSG00000165490	1.81358	3.46383	-0.933527	0.0423342	0.377932	down	DDIAS	DNA damage induced apoptosis suppressor [Source:HGNC Symbol;Acc:HGNC:26351]	GO:0005737;GO:0005634;GO:0006915;GO:0007049;GO:0007050	-	-
ENSG00000165072	0.574097	1.61502	-1.49219	0.0423739	0.377932	down	MAMDC2	MAM domain containing 2 [Source:HGNC Symbol;Acc:HGNC:23673]	GO:0005576;GO:0016020;GO:0005578;GO:0005783	-	-
ENSG00000142945	3.74962	8.58372	-1.19486	0.0423862	0.377932	down	KIF2C	kinesin family member 2C [Source:HGNC Symbol;Acc:HGNC:6393]	GO:0003777;GO:0005524;GO:0000166;GO:0008017;GO:0003774;GO:0007018;GO:0000775;GO:0000278;GO:0005515;GO:0005813;GO:0005694;GO:0051301;GO:0005654;GO:0005829;GO:0016020;GO:0005737;GO:0005634;GO:0007049;GO:0005856;GO:0005874;GO:0007059;GO:0000776;GO:0000777;GO:0006890;GO:0016887;GO:0007062;GO:0019886;GO:0008283;GO:0051310;GO:0051315;GO:0005871;GO:0005881;GO:0019237;GO:0007080;GO:0051983;GO:0051010;GO:…	-	KOG0246-Kinesin-like protein[Z]
ENSG00000111110	0.216784	0.509269	-1.23217	0.0425573	0.378905	down	PPM1H	protein phosphatase, Mg2+/Mn2+ dependent 1H [Source:HGNC Symbol;Acc:HGNC:18583]	GO:0004721;GO:0006470;GO:0003824;GO:0016787;GO:0005654;GO:0005737;GO:0005634;GO:0004722	-	KOG1323-Serine/threonine phosphatase[T]
ENSG00000118849	2.24357	1.247	0.847331	0.0426369	0.378905	up	RARRES1	retinoic acid receptor responder 1 [Source:HGNC Symbol;Acc:HGNC:9867]	GO:0016021;GO:0016020;GO:0008285;GO:0070062	-	-
ENSG00000185697	0.602894	1.41013	-1.22585	0.0427568	0.379256	down	MYBL1	MYB proto-oncogene like 1 [Source:HGNC Symbol;Acc:HGNC:7547]	GO:0006355;GO:0006351;GO:0003677;GO:0006366;GO:0005634;GO:0045893;GO:0000978;GO:0030154;GO:0001077;GO:0045944;GO:0001135;GO:0000278	K09421-ko05166 HTLV-I infection	KOG0048-Transcription factor, Myb superfamily[K]
ENSG00000136478	29.9722	46.0138	-0.61844	0.0430567	0.381436	down	TEX2	testis expressed 2 [Source:HGNC Symbol;Acc:HGNC:30884]	GO:0007165;GO:0016021;GO:0016020;GO:0006665;GO:0005783;GO:0003674;GO:0008289	-	KOG2238-Uncharacterized conserved protein TEX2, contains PH domain[R]
ENSG00000141979	1.35086	0.154255	3.13048	0.0430912	0.381458	up	AC008764.1	-	GO:0005634	-	-
ENSG00000213145	0.397434	0.030907	3.68471	0.0431039	1	up	CRIP1	cysteine rich protein 1 [Source:HGNC Symbol;Acc:HGNC:2360]	GO:0006955;GO:0008270;GO:0046872;GO:0005737;GO:0007507;GO:0008283;GO:0010033;GO:0042277;GO:0008301;GO:0071493;GO:0008630;GO:0010468;GO:0003680;GO:0010043;GO:0060741;GO:0071236	-	KOG1700-Regulatory protein MLP and related LIM proteins[TZ]
ENSG00000117152	0.0001	0.0933305	-9.8662	0.0437452	1	down	RGS4	regulator of G protein signaling 4 [Source:HGNC Symbol;Acc:HGNC:10000]	GO:0043234;GO:0016020;GO:0005886;GO:0005829;GO:0005737;GO:0045744;GO:0043547;GO:0005096;GO:0001965;GO:0009968;GO:0005634;GO:0008277;GO:0005516;GO:0000188	-	KOG3589-G protein signaling regulators[T]
ENSG00000162643	0.509506	1.21754	-1.2568	0.0437952	0.384262	down	WDR63	WD repeat domain 63 [Source:HGNC Symbol;Acc:HGNC:30711]	-	-	-
ENSG00000177191	6.37156	4.10286	0.635017	0.0438474	0.384262	up	B3GNT8	UDP-GlcNAc:betaGal beta-1,3-N-acetylglucosaminyltransferase 8 [Source:HGNC Symbol;Acc:HGNC:24139]	GO:0005794;GO:0006486;GO:0016757;GO:0016740;GO:0016020;GO:0016021;GO:0000139;GO:0008378;GO:0070062;GO:0016266;GO:0008499;GO:0016262;GO:0030311	-	KOG2287-Galactosyltransferases[G]
ENSG00000072571	2.20202	4.47057	-1.02163	0.0438545	0.384262	down	HMMR	hyaluronan mediated motility receptor [Source:HGNC Symbol;Acc:HGNC:5012]	GO:0005540;GO:0005515;GO:0016020;GO:0005737;GO:0005886;GO:0005829;GO:0000086;GO:0009986;GO:0030214	K06267-ko04512 ECM-receptor interaction	-
ENSG00000262304	0.543	0.0001	12.4067	0.043896	0.384294	up	AC027796.3	-	GO:0005975;GO:0016773	-	-
ENSG00000000938	0.193478	0.0148475	3.70388	0.043909	1	up	FGR	FGR proto-oncogene, Src family tyrosine kinase [Source:HGNC Symbol;Acc:HGNC:3697]	GO:0032587;GO:0015629;GO:0005886;GO:0005829;GO:0050830;GO:0050764;GO:0050715;GO:0045859;GO:0045088;GO:0043306;GO:0030335;GO:0018108;GO:0008360;GO:0007229;GO:0034987;GO:0019901;GO:0004715;GO:0004713;GO:0001784;GO:0016235;GO:0005515;GO:0005739;GO:0005743;GO:0016310;GO:0016301;GO:0016740;GO:0006468;GO:0005524;GO:0000166;GO:0004672;GO:0016020;GO:0005737;GO:0005856;GO:0002376;GO:0045087;GO:0042995;GO:…	K08891-ko04062 Chemokine signaling pathway;ko05169 Epstein-Barr virus infection	KOG0197-Tyrosine kinases[T]
ENSG00000154310	0.953712	1.74785	-0.873955	0.0441099	0.384675	down	TNIK	TRAF2 and NCK interacting kinase [Source:HGNC Symbol;Acc:HGNC:30765]	GO:0005515;GO:0016310;GO:0016301;GO:0016740;GO:0005654;GO:0005829;GO:0006468;GO:0005524;GO:0004674;GO:0000166;GO:0004672;GO:0005737;GO:0005634;GO:0016055;GO:0007399;GO:0005856;GO:0005768;GO:0007010;GO:0070062;GO:0001934;GO:0055037;GO:0016324;GO:0046777;GO:0004702;GO:0035556;GO:0030033;GO:0031532;GO:0048814;GO:0072659;GO:0007256	K08840-ko04013 MAPK signaling pathway - fly	KOG0587-Traf2- and Nck-interacting kinase and related germinal center kinase (GCK) family protein kinases[T]
ENSG00000271723	0.242262	0.0836205	1.53464	0.0447579	0.387518	up	MROH7-TTC4	MROH7-TTC4 readthrough (NMD candidate) [Source:HGNC Symbol;Acc:HGNC:49180]	-	-	-
ENSG00000051341	0.859807	1.57292	-0.871362	0.0450664	0.389473	down	POLQ	DNA polymerase theta [Source:HGNC Symbol;Acc:HGNC:9186]	GO:2000042;GO:0097681;GO:0016446;GO:0006281;GO:0003887;GO:0005694;GO:0003677;GO:0016740;GO:0005524;GO:0000166;GO:0005634;GO:0003676;GO:0006974;GO:0006260;GO:0016779;GO:0071897;GO:0005737;GO:0006261;GO:0005515;GO:0005654;GO:0003682;GO:0006284;GO:0003684;GO:0051260;GO:0000724;GO:0006302;GO:0043142;GO:0051575	-	KOG0950-DNA polymerase theta/eta, DEAD-box superfamily[R]
ENSG00000213424	0.27223	0.005232	5.70132	0.04517	1	up	KRT222	keratin 222 [Source:HGNC Symbol;Acc:HGNC:28695]	GO:0005882;GO:0005198	-	-
ENSG00000157224	62.6908	40.4172	0.633285	0.045193	0.390229	up	CLDN12	claudin 12 [Source:HGNC Symbol;Acc:HGNC:2034]	GO:0005198;GO:0016021;GO:0016020;GO:0005923;GO:0005886;GO:0030054;GO:0005515;GO:0042802;GO:0016338;GO:0071944;GO:0016328	-	-
ENSG00000164746	2.8889	1.34989	1.09769	0.0453595	0.390335	up	C7orf57	chromosome 7 open reading frame 57 [Source:HGNC Symbol;Acc:HGNC:22247]	-	-	-
ENSG00000149970	0.041609	0.19659	-2.24022	0.045614	0.391396	down	CNKSR2	connector enhancer of kinase suppressor of Ras 2 [Source:HGNC Symbol;Acc:HGNC:19701]	GO:0016020;GO:0005737;GO:0009966;GO:0070062;GO:0045211;GO:0043025;GO:0043005;GO:0014069;GO:0042802	K17536-ko04013 MAPK signaling pathway - fly	KOG1738-Membrane-associated guanylate kinase-interacting protein/connector enhancer of KSR-like[F]
ENSG00000196387	11.2535	6.82803	0.720828	0.0456214	0.391396	up	ZNF140	zinc finger protein 140 [Source:HGNC Symbol;Acc:HGNC:12925]	GO:0005622;GO:0006355;GO:0006351;GO:0003677;GO:0046872;GO:0005634;GO:0003676;GO:0003700	-	KOG1721-FOG: Zn-finger[R]
ENSG00000164237	1.50993	2.69458	-0.835579	0.0457173	0.391743	down	CMBL	carboxymethylenebutenolidase homolog [Source:HGNC Symbol;Acc:HGNC:25090]	GO:0016787;GO:0005829;GO:0005737;GO:0070062;GO:0006805	K01061-ko00364 Fluorobenzoate degradation;ko00361 Chlorocyclohexane and chlorobenzene degradation;ko00623 Toluene degradation	KOG3043-Predicted hydrolase related to dienelactone hydrolase[R]
ENSG00000107864	1.64575	1.00199	0.715873	0.0461373	0.393468	up	CPEB3	cytoplasmic polyadenylation element binding protein 3 [Source:HGNC Symbol;Acc:HGNC:21746]	GO:0005515;GO:0005886;GO:0016020;GO:0005737;GO:0005634;GO:0003723;GO:0003676;GO:0030054;GO:0045202;GO:0045211;GO:0045727;GO:0030425;GO:0042995;GO:0071230;GO:0000122;GO:0061158;GO:0006417;GO:0060213;GO:1900153;GO:0030014;GO:0014069;GO:0017148;GO:0000900;GO:0043022;GO:2000766;GO:1990124;GO:0007616;GO:0043005;GO:0003730;GO:0035613;GO:0048167;GO:0060999;GO:0097440;GO:0008135;GO:0006412;GO:0035925;GO:…	K02602-ko04114 Oocyte meiosis;ko04914 Progesterone-mediated oocyte maturation;ko04320 Dorso-ventral axis formation	KOG0129-Predicted RNA-binding protein (RRM superfamily)[J]
ENSG00000007237	1.49909	0.448423	1.74116	0.0464618	0.394128	up	GAS7	growth arrest specific 7 [Source:HGNC Symbol;Acc:HGNC:4169]	GO:0005515;GO:0005737;GO:0007275;GO:0007399;GO:0030154;GO:0006355;GO:0003700;GO:0007050	-	KOG0940-Ubiquitin protein ligase RSP5/NEDD4[O]
ENSG00000188338	0.187798	0.013606	3.78687	0.0468721	1	up	SLC38A3	solute carrier family 38 member 3 [Source:HGNC Symbol;Acc:HGNC:18044]	GO:0016021;GO:0016020;GO:0016323;GO:0005887;GO:2000487;GO:0061402;GO:0051365;GO:0015817;GO:0007565;GO:0007420;GO:0006868;GO:0006867;GO:0015186;GO:0015182;GO:0005290;GO:0006814;GO:0015297;GO:0003333;GO:0005886;GO:0006811;GO:0055085;GO:0015293;GO:0006810;GO:0006865;GO:0015171;GO:0015180;GO:0015808;GO:0089709	K13576-ko04964 Proximal tubule bicarbonate reclamation;ko04724 Glutamatergic synapse;ko04727 GABAergic synapse	-
ENSG00000148773	3.00337	5.17751	-0.785676	0.0468786	0.395596	down	MKI67	marker of proliferation Ki-67 [Source:HGNC Symbol;Acc:HGNC:7107]	GO:0016604;GO:0005515;GO:0005694;GO:0003677;GO:0005730;GO:0005634;GO:0005524;GO:0000166;GO:0016020;GO:0003723;GO:0007049;GO:0008283;GO:0008022;GO:0007088;GO:0051983;GO:0000793;GO:1902275;GO:0005737;GO:0000775;GO:0051321;GO:0034605;GO:0031100;GO:0030212;GO:0014070;GO:0006259	-	-
ENSG00000214021	17.5366	11.6259	0.59303	0.0472434	0.396643	up	TTLL3	tubulin tyrosine ligase like 3 [Source:HGNC Symbol;Acc:HGNC:24483]	GO:0006464;GO:0003824;GO:0005524;GO:0070735;GO:0018094;GO:0016874;GO:0000166;GO:0005737;GO:0005856;GO:0005874;GO:0042995;GO:0060271;GO:0005929;GO:0005829;GO:0015630;GO:0005930;GO:0070736;GO:0035082	-	-
ENSG00000113140	24.8617	38.5514	-0.632859	0.0475105	0.397468	down	SPARC	secreted protein acidic and cysteine rich [Source:HGNC Symbol;Acc:HGNC:11219]	GO:0031982;GO:0005634;GO:0005622;GO:0005615;GO:0005578;GO:0071363;GO:0060348;GO:0051592;GO:0051591;GO:0051384;GO:0048839;GO:0046686;GO:0045471;GO:0043473;GO:0043434;GO:0042127;GO:0042060;GO:0034097;GO:0033591;GO:0032496;GO:0030324;GO:0010288;GO:0009629;GO:0007507;GO:0001503;GO:0050840;GO:0005509;GO:0005576;GO:0005515;GO:0007165;GO:0046872;GO:0005737;GO:0005604;GO:0006898;GO:0022604;GO:0031091;GO:…	-	KOG4004-Matricellular protein Osteonectin/SPARC/BM-40[W]
ENSG00000063322	6.30283	13.5126	-1.10023	0.0478666	0.399066	down	MED29	mediator complex subunit 29 [Source:HGNC Symbol;Acc:HGNC:23074]	GO:0016592;GO:0005654;GO:0005515;GO:0006355;GO:0006351;GO:0005634	-	-
ENSG00000064886	0.471125	1.22013	-1.37286	0.0478945	0.399066	down	CHI3L2	chitinase 3 like 2 [Source:HGNC Symbol;Acc:HGNC:1933]	GO:0005576;GO:0005975;GO:0016787;GO:0030246;GO:0005615;GO:0008061	-	KOG2806-Chitinase[G]
ENSG00000187741	4.7669	7.95844	-0.739433	0.0479535	0.399066	down	FANCA	Fanconi anemia complementation group A [Source:HGNC Symbol;Acc:HGNC:3582]	GO:2000348;GO:0051090;GO:0050727;GO:0045589;GO:0042127;GO:0008585;GO:0008584;GO:0007140;GO:0005515;GO:0005634;GO:0005737;GO:0006281;GO:0006974;GO:0043240;GO:0005654;GO:0036297;GO:0006461	K10888-ko03460 Fanconi anemia pathway	-
ENSG00000111665	1.90864	4.76048	-1.31856	0.0479557	0.399066	down	CDCA3	cell division cycle associated 3 [Source:HGNC Symbol;Acc:HGNC:14624]	GO:0005515;GO:0005829;GO:0051301;GO:0016567;GO:0005737;GO:0007049;GO:0003674;GO:0008150;GO:0005575;GO:0005913	-	-
ENSG00000110025	11.2246	17.2951	-0.623704	0.0479865	0.399088	down	SNX15	sorting nexin 15 [Source:HGNC Symbol;Acc:HGNC:14978]	GO:0005515;GO:0005829;GO:0005730;GO:0015031;GO:0016020;GO:0005737;GO:0006810;GO:0035091;GO:0030659;GO:0031410;GO:0006886;GO:0008289;GO:0007165	-	KOG0603-Ribosomal protein S6 kinase[T]
ENSG00000115325	0.796113	1.81239	-1.18685	0.0480985	0.399314	down	DOK1	docking protein 1 [Source:HGNC Symbol;Acc:HGNC:2990]	GO:0005515;GO:0005829;GO:0005737;GO:0005634;GO:0048471;GO:0005158;GO:0007165;GO:0007166;GO:0007411;GO:0007169;GO:0045742;GO:0035556;GO:0007265;GO:0005057	K14752-ko05162 Measles	KOG4047-Docking protein 1 (p62dok)[T]
ENSG00000123095	0.967542	1.75486	-0.858963	0.0482833	0.40047	down	BHLHE41	basic helix-loop-helix family member e41 [Source:HGNC Symbol;Acc:HGNC:16617]	GO:0032922;GO:0045892;GO:0010944;GO:0010832;GO:0007623;GO:0000122;GO:0046982;GO:0070888;GO:0043426;GO:0042826;GO:0043425;GO:0042803;GO:0003714;GO:0003705;GO:0001191;GO:0001102;GO:0001078;GO:0000981;GO:0000978;GO:0048511;GO:0006355;GO:0006351;GO:0003677;GO:0046983;GO:0005634;GO:0030154;GO:0005515;GO:0008283;GO:0009887	K03730-ko04710 Circadian rhythm	KOG4304-Transcriptional repressors of the hairy/E(spl) family (contains HLH)[K]
ENSG00000137812	0.891217	1.99208	-1.16043	0.048335	0.40047	down	KNL1	kinetochore scaffold 1 [Source:HGNC Symbol;Acc:HGNC:24054]	GO:0016604;GO:0005515;GO:0005694;GO:0051301;GO:0005654;GO:0005829;GO:0005634;GO:0007049;GO:0007059;GO:0000775;GO:0000776;GO:0000777;GO:0070062;GO:0001669;GO:0010923;GO:0034080;GO:0007062;GO:0008608;GO:0071173;GO:0001675;GO:0034501	-	-
ENSG00000140993	2.4183	1.23935	0.964414	0.04842	0.40047	up	TIGD7	tigger transposable element derived 7 [Source:HGNC Symbol;Acc:HGNC:18331]	GO:0005515;GO:0003677;GO:0005634;GO:0003676	-	KOG3105-DNA-binding centromere protein B (CENP-B)[BD]
ENSG00000163508	0.329467	0.922631	-1.48562	0.0486473	0.400721	down	EOMES	eomesodermin [Source:HGNC Symbol;Acc:HGNC:3372]	GO:0006355;GO:0006351;GO:0003700;GO:0003677;GO:0005634;GO:0007275;GO:0030154;GO:0045893;GO:0002376;GO:0002250;GO:0000122;GO:0045944;GO:0007420;GO:0001102;GO:0001191;GO:0001707;GO:0043565;GO:0001706;GO:0002302;GO:0007369;GO:0060706;GO:0060809;GO:0005622;GO:0050767;GO:0045664;GO:0045597;GO:0035914;GO:0032609;GO:0021895;GO:0021796;GO:0021772;GO:0019827;GO:0010468;GO:0010002;GO:0006357;GO:0001829;GO:…	-	KOG3585-TBX2 and related T-box transcription factors[K]
ENSG00000227268	0.194805	0.479328	-1.29898	0.0486533	0.400721	down	KLLN	killin, p53-regulated DNA replication inhibitor [Source:HGNC Symbol;Acc:HGNC:37212]	GO:0003677;GO:0005730;GO:0005634;GO:0006915;GO:0007049;GO:0007050	-	-
ENSG00000168481	0.918935	0.401531	1.19445	0.0487868	0.400789	up	LGI3	leucine rich repeat LGI family member 3 [Source:HGNC Symbol;Acc:HGNC:18711]	GO:0005576;GO:0003824;GO:0030054;GO:0045202;GO:0031410;GO:0006887;GO:0043005;GO:0008021;GO:0017157	-	-
ENSG00000269307	0.532231	0.0001	12.3778	0.0488517	1	up	AC010463.1	-	-	-	-
ENSG00000115232	0.0747315	0.316738	-2.0835	0.0493618	0.403935	down	ITGA4	integrin subunit alpha 4 [Source:HGNC Symbol;Acc:HGNC:6140]	GO:0007155;GO:0016021;GO:0016020;GO:0007229;GO:0008305;GO:0070062;GO:0009986;GO:0005886;GO:2000406;GO:1990771;GO:1903238;GO:1903039;GO:0098657;GO:0071345;GO:0050904;GO:0002687;GO:1990405;GO:0050839;GO:0003823;GO:0001968;GO:0005515;GO:0046872;GO:0005925;GO:0050776;GO:0050900;GO:0030198;GO:0043113;GO:0007160;GO:0015026;GO:0034446;GO:0035987;GO:0019960;GO:0034113;GO:0007159;GO:0030183;GO:0050901;GO:…	K06483-ko04151 PI3K-Akt signaling pathway;ko04512 ECM-receptor interaction;ko04514 Cell adhesion molecules (CAMs);ko04810 Regulation of actin cytoskeleton;ko04510 Focal adhesion;ko04640 Hematopoietic cell lineage;ko04670 Leukocyte transendothelial migration;ko04672 Intestinal immune network for IgA production;ko05410 Hypertrophic cardiomyopathy (HCM);ko05412 Arrhythmogenic right ventricular cardi…	-
ENSG00000183763	2.11565	3.89264	-0.879651	0.0494031	0.403973	down	TRAIP	TRAF interacting protein [Source:HGNC Symbol;Acc:HGNC:30764]	GO:0032688;GO:0016567;GO:0007165;GO:0061630;GO:0005057;GO:0004842;GO:0005515;GO:0016740;GO:0046872;GO:0008270;GO:0005737;GO:0005634;GO:0048471;GO:0005730;GO:0006915;GO:0008283;GO:0010804	-	KOG0827-Predicted E3 ubiquitin ligase[O]
ENSG00000278500	0.0346575	0.213578	-2.62353	0.0499153	0.406749	down	AC009336.2	-	GO:0003700;GO:0003677;GO:0006355	-	-

## Sheet: Table S2
Table S2. Metascape result of the FICZ-induced genes.
GroupID	Category	Term	Description	LogP	Log(q-value)	Genes	Symbols	InTerm_InList
1_Summary	GO Biological Processes	GO:0043588	skin development	-37.452	-33.1035	242,301,1041,1364,1747,1775,2069,2312,2629,5017,6615,6698,6699,6701,6703,6704,6705,6706,6707,7051,7053,7357,8456,23581,29841,29986,59344,79152,84518,84648,125981,144501,147409,151516,163778,196374,204219,340481,340654,342574,353133,353137,353142,353144,353145,388698,389208,643414,9333,79755,388533,1823,1824,3884,5266,5652,6700,8688,25984,43849,126638,639,650,688,1543,1749,5906,7477,10170,10411,10…	ALOX12B,ANXA1,CDSN,CLDN4,DLX3,DNASE1L2,EREG,FLG,GBA1,OVOL1,SNAI1,SPRR1A,SPRR1B,SPRR2B,SPRR2D,SPRR2E,SPRR2F,SPRR2G,SPRR3,TGM1,TGM3,UGCG,FOXN1,CASP14,GRHL1,SLC39A2,ALOXE3,FA2H,CNFN,LCE3D,ACER1,KRT80,DSG4,ASPRV1,SPRR4,KRT78,CERS3,ZDHHC21,LIPM,KRT27,LCE1C,LCE1F,LCE3A,LCE3C,LCE3E,FLG2,TMPRSS11F,LIPK,TGM5,ZNF750,KRTDAP,DSC1,DSC2,KRT33B,PI3,PRSS8,SPRR2A,KRT37,KRT23,KLK12,RPTN,PRDM1,BMP2,KLF5,CYP1A1,DLX5…	73/-
2_Summary	GO Biological Processes	GO:0098773	skin epidermis development	-13.656	-10.2617	242,1364,1747,1775,2312,2629,6615,7053,7357,8456,29841,59344,79152,147409,340481,342574,388698,389208,1543,5467,64840,129642	ALOX12B,CLDN4,DLX3,DNASE1L2,FLG,GBA1,SNAI1,TGM3,UGCG,FOXN1,GRHL1,ALOXE3,FA2H,DSG4,ZDHHC21,KRT27,FLG2,TMPRSS11F,CYP1A1,PPARD,PORCN,MBOAT2	22/-
3_Summary	Reactome Gene Sets	R-HSA-556833	Metabolism of lipids	-13.1098	-9.76129	242,622,1543,1544,1545,2629,3248,3294,4051,5467,6785,7357,8681,10715,10809,29841,50487,51228,55512,58526,59344,64600,79152,79153,79887,83850,84649,84803,123099,123745,124976,125981,126410,127281,129642,165679,204219,255189,283748,388121,100137049,66002,119548,285848,340654,643414,954,7378,9615,3553,5583,162514,4773,5515,10991,50944,10411,1839,5906,5997,329,1326,2065,2069	ALOX12B,BDH1,CYP1A1,CYP1A2,CYP1B1,GBA1,HPGD,HSD17B2,CYP4F3,PPARD,ELOVL4,UGCG,JMJD7-PLA2G4B,CERS1,STARD10,GRHL1,PLA2G3,GLTP,SMPD3,MID1IP1,ALOXE3,PLA2G2F,FA2H,GDPD3,PLBD1,ESYT3,DGAT2,GPAT3,DEGS2,PLA2G4E,SPNS2,ACER1,CYP4F22,PRXL2B,MBOAT2,SPTSSB,CERS3,PLA2G4F,PLA2G4D,TNFAIP8L3,PLA2G4B,CYP4F12,PNLIPRP3,PNPLA1,LIPM,LIPK,ENTPD2,UPP1,GDA,IL1B,PRKCH,TRPV3,NFATC2,PPP2CA,SLC38A3,SHANK1,RAPGEF3,HBEGF,RAP1A,R…	64/-
4_Summary	GO Biological Processes	GO:0006665	sphingolipid metabolic process	-11.0764	-7.76926	222,242,2629,5515,6785,7357,10715,51228,55512,59344,79152,123099,124976,125981,126410,165679,204219,285848,1545,84002,83850,220,1543,1544,3294,5467,10170,84649,84803,124975,127281,129642,255189,283985,5522,1368,1917,9615,22849,123745	ALDH3B2,ALOX12B,GBA1,PPP2CA,ELOVL4,UGCG,CERS1,GLTP,SMPD3,ALOXE3,FA2H,DEGS2,SPNS2,ACER1,CYP4F22,SPTSSB,CERS3,PNPLA1,CYP1B1,B3GNT5,ESYT3,ALDH1A3,CYP1A1,CYP1A2,HSD17B2,PPARD,DHRS9,DGAT2,GPAT3,GGT6,PRXL2B,MBOAT2,PLA2G4F,FADS6,PPP2R2C,CPM,EEF1A2,GDA,CPEB3,PLA2G4E	40/-
5_Summary	GO Biological Processes	GO:0006690	icosanoid metabolic process	-10.1379	-6.99348	242,1543,1544,1545,3248,4051,50487,59344,64600,66002,124975,126410,127281,255189,100137049,220,6338,10170,84649,121214,145226,6785,5467,79152,283748,283985,54657,54658,58526,2629,8850,125981,165679	ALOX12B,CYP1A1,CYP1A2,CYP1B1,HPGD,CYP4F3,PLA2G3,ALOXE3,PLA2G2F,CYP4F12,GGT6,CYP4F22,PRXL2B,PLA2G4F,PLA2G4B,ALDH1A3,SCNN1B,DHRS9,DGAT2,SDR9C7,RDH12,ELOVL4,PPARD,FA2H,PLA2G4D,FADS6,UGT1A4,UGT1A1,MID1IP1,GBA1,KAT2B,ACER1,SPTSSB	33/-
6_Summary	WikiPathways	WP2882	Nuclear receptors meta-pathway	-9.92723	-6.85743	218,329,1543,1544,1545,1839,3162,3553,5055,5272,5467,5997,6364,6515,6523,8850,11254,29986,54657,54658,66002,84002,89795,126410,366,481	ALDH3A1,BIRC2,CYP1A1,CYP1A2,CYP1B1,HBEGF,HMOX1,IL1B,SERPINB2,SERPINB9,PPARD,RGS2,CCL20,SLC2A3,SLC5A1,KAT2B,SLC6A14,SLC39A2,UGT1A4,UGT1A1,CYP4F12,B3GNT5,NAV3,CYP4F22,AQP9,ATP1B1	26/-
7_Summary	Canonical Pathways	M5885	NABA MATRISOME ASSOCIATED	-9.83959	-6.79206	301,650,1839,2069,2312,3553,3557,4312,5055,5266,5272,5275,5646,6279,6280,6283,6317,6364,7051,7053,7076,7477,8482,9333,10500,10855,23529,26525,27178,49860,56300,84639,126638,255324,388698,389376,968,1999,3162,5733,6338,6863,9173,30817,50487,54658,84651,201294,100137049,1326,1439,3934,5292,5515,57162,717,1543,3248,5467,9590,329,2537,3135,7357,79092,688,1545,2629,55512,64137	ANXA1,BMP2,HBEGF,EREG,FLG,IL1B,IL1RN,MMP1,SERPINB2,PI3,SERPINB9,SERPINB13,PRSS3,S100A8,S100A9,S100A12,SERPINB3,CCL20,TGM1,TGM3,TIMP1,WNT7B,SEMA7A,TGM5,SEMA6C,HPSE,CLCF1,IL36RN,IL37,CRNN,IL36G,IL1F10,RPTN,EPGN,FLG2,SFTA2,CD68,ELF3,HMOX1,PTGER3,SCNN1B,TAC1,IL1RL1,ADGRE2,PLA2G3,UGT1A1,SPINK7,UNC13D,PLA2G4B,MAP3K8,CSF2RB,LCN2,PIM1,PPP2CA,PELI1,C2,CYP1A1,HPGD,PPARD,AKAP12,BIRC2,IFI6,HLA-G,UGCG,CARD14,…	70/-
8_Summary	GO Biological Processes	GO:0018149	peptide cross-linking	-9.04345	-6.0751	301,2312,5266,6698,6699,6704,7051,7053,9333	ANXA1,FLG,PI3,SPRR1A,SPRR1B,SPRR2E,TGM1,TGM3,TGM5	9/-
9_Summary	GO Biological Processes	GO:0009617	response to bacterium	-8.2585	-5.37234	650,717,968,1439,1543,2268,3248,3553,3934,5266,5467,6279,6280,6283,6338,6364,6700,9590,26525,27178,54658,56300,57115,57162,84419,84639,84659,114771,149708,284110,353142,353144,5646,629,301,481,639,2537,4688,64600,120224,200315,201294,254240	BMP2,C2,CD68,CSF2RB,CYP1A1,FGR,HPGD,IL1B,LCN2,PI3,PPARD,S100A8,S100A9,S100A12,SCNN1B,CCL20,SPRR2A,AKAP12,IL36RN,IL37,UGT1A1,IL36G,PGLYRP4,PELI1,C15orf48,IL1F10,RNASE7,PGLYRP3,WFDC5,GSDMA,LCE3A,LCE3C,PRSS3,CFB,ANXA1,ATP1B1,PRDM1,IFI6,NCF2,PLA2G2F,TMEM45B,APOBEC3A,UNC13D,BPIFC	44/-
10_Summary	GO Biological Processes	GO:0034308	primary alcohol metabolic process	-7.00188	-4.22152	220,222,1543,1544,1545,6338,10170,79153,84649,121214,145226,5467,54658,2629,6820,54657,123099,125981,165679,4051,51301,66002,301,650,2696,3294,3553,3557,28231,50487,55512,90527,64220	ALDH1A3,ALDH3B2,CYP1A1,CYP1A2,CYP1B1,SCNN1B,DHRS9,GDPD3,DGAT2,SDR9C7,RDH12,PPARD,UGT1A1,GBA1,SULT2B1,UGT1A4,DEGS2,ACER1,SPTSSB,CYP4F3,GCNT4,CYP4F12,ANXA1,BMP2,GIPR,HSD17B2,IL1B,IL1RN,SLCO4A1,PLA2G3,SMPD3,DUOXA1,STRA6	33/-
11_Summary	GO Biological Processes	GO:0010876	lipid localization	-6.93975	-4.17098	301,366,2629,3553,3783,5467,7357,10809,23120,28231,50487,51228,64137,64220,64600,83850,84649,124976,255189,285973,388121,1917,2268,8850,58526,255919,650,3248,6615,54658,125981,266977,2646,5515,129642,6515,10991,11254,115019,9173	ANXA1,AQP9,GBA1,IL1B,KCNN4,PPARD,UGCG,STARD10,ATP10B,SLCO4A1,PLA2G3,GLTP,ABCG4,STRA6,PLA2G2F,ESYT3,DGAT2,SPNS2,PLA2G4F,ATG9B,TNFAIP8L3,EEF1A2,FGR,KAT2B,MID1IP1,CNEP1R1,BMP2,HPGD,SNAI1,UGT1A1,ACER1,ADGRF1,GCKR,PPP2CA,MBOAT2,SLC2A3,SLC38A3,SLC6A14,SLC26A9,IL1RL1	40/-
12_Summary	WikiPathways	WP2873	Aryl hydrocarbon receptor pathway	-6.74965	-4.01388	218,1543,1544,1545,3553,5055,54657,54658,3294,6820,622,2629,5467,6338,10170,121214,66002,222,4051,126410,122830,124975,6283,10715,64078,3248,100137049,6785,84649,3162,4773	ALDH3A1,CYP1A1,CYP1A2,CYP1B1,IL1B,SERPINB2,UGT1A4,UGT1A1,HSD17B2,SULT2B1,BDH1,GBA1,PPARD,SCNN1B,DHRS9,SDR9C7,CYP4F12,ALDH3B2,CYP4F3,CYP4F22,NAA30,GGT6,S100A12,CERS1,SLC28A3,HPGD,PLA2G4B,ELOVL4,DGAT2,HMOX1,NFATC2	31/-
13_Summary	WikiPathways	WP2877	Vitamin D receptor pathway	-6.39372	-3.69837	639,1543,3294,4773,5467,6279,6280,6699,9173,9914,23581,79689,219855,353137	PRDM1,CYP1A1,HSD17B2,NFATC2,PPARD,S100A8,S100A9,SPRR1B,IL1RL1,ATP2C2,CASP14,STEAP4,SLC37A2,LCE1F	14/-
14_Summary	GO Biological Processes	GO:0042303	molting cycle	-6.11494	-3.49066	1747,1775,3884,6615,7053,8456,147409,196264,340481,342574,388698	DLX3,DNASE1L2,KRT33B,SNAI1,TGM3,FOXN1,DSG4,MPZL3,ZDHHC21,KRT27,FLG2	11/-
15_Summary	GO Biological Processes	GO:0070268	cornification	-5.60981	-3.04658	23581,204219,340654,643414	CASP14,CERS3,LIPM,LIPK	4/-
16_Summary	CORUM	CORUM:6439	SCNN1B-SCNN1G-SCNN1D complex	-5.57524	-3.01907	6338,6339,6340,366,479,481,3162,3934,4645,6515,6523,9914,10991,11254,23120,28231,29986,51458,53373,57127,57719,64078,64137,79901,115019,162514,245973,64220,79689,66002,2629,125981,145226,1364,3783,26285,53405,219855,301,1545,54658,3557,7477,794,6279,6280,5467,968,3553,5292,26525,27178,56300,84639,84649,55640,650,1543,5906,10411,255189,329,3248,5997,7139,9590,340481	SCNN1B,SCNN1D,SCNN1G,AQP9,ATP12A,ATP1B1,HMOX1,LCN2,MYO5B,SLC2A3,SLC5A1,ATP2C2,SLC38A3,SLC6A14,ATP10B,SLCO4A1,SLC39A2,RHCG,TPCN1,RHBG,ANO8,SLC28A3,ABCG4,CYBRD1,SLC26A9,TRPV3,ATP6V1C2,STRA6,STEAP4,CYP4F12,GBA1,ACER1,RDH12,CLDN4,KCNN4,CLDN17,CLIC5,SLC37A2,ANXA1,CYP1B1,UGT1A1,IL1RN,WNT7B,CALB2,S100A8,S100A9,PPARD,CD68,IL1B,PIM1,IL36RN,IL37,IL36G,IL1F10,DGAT2,FLVCR2,BMP2,CYP1A1,RAP1A,RAPGEF3,PLA2G4F,B…	67/-
17_Summary	GO Biological Processes	GO:0044703	multi-organism reproductive process	-4.74251	-2.32845	639,1364,1543,3248,3553,5467,5997,6863,8909,10991,53405,100137049	PRDM1,CLDN4,CYP1A1,HPGD,IL1B,PPARD,RGS2,TAC1,ENDOU,SLC38A3,CLIC5,PLA2G4B	12/-
18_Summary	GO Biological Processes	GO:0006678	glucosylceramide metabolic process	-4.58426	-2.20883	2629,7357,79152,5515,125981,204219,123099,165679,51228,55512,83850,1545,84002	GBA1,UGCG,FA2H,PPP2CA,ACER1,CERS3,DEGS2,SPTSSB,GLTP,SMPD3,ESYT3,CYP1B1,B3GNT5	13/-
19_Summary	GO Biological Processes	GO:0042634	regulation of hair cycle	-4.41922	-2.07067	8456,10855,55612,79152,162514,301,1364,1839,5055,5329	FOXN1,HPSE,FERMT1,FA2H,TRPV3,ANXA1,CLDN4,HBEGF,SERPINB2,PLAUR	10/-
20_Summary	Reactome Gene Sets	R-HSA-6799990	Metal sequestration by antimicrobial proteins	-4.28774	-1.96037	3934,6279,6280,6317,301,3553,6283,6364,30817,201294,26525,84659,4312,1839,1960,2629,3695,124976,650,2065,4118,10397,79152,4688,329,1326,5515,57162,5733,9173,50487,5583,49860,79092	LCN2,S100A8,S100A9,SERPINB3,ANXA1,IL1B,S100A12,CCL20,ADGRE2,UNC13D,IL36RN,RNASE7,MMP1,HBEGF,EGR3,GBA1,ITGB7,SPNS2,BMP2,ERBB3,MAL,NDRG1,FA2H,NCF2,BIRC2,MAP3K8,PPP2CA,PELI1,PTGER3,IL1RL1,PLA2G3,PRKCH,CRNN,CARD14	34/-

## Sheet: Table S3
Table S3. Metascape result of the FICZ-suppressed genes.
GroupID	Category	Term	Description	LogP	Log(q-value)	Genes	Symbols	InTerm_InList
1_Summary	GO Biological Processes	GO:1903047	mitotic cell cycle process	-20.9756	-16.6271	675,835,890,891,990,1063,1111,1870,2177,3400,3832,3925,3978,4085,4605,5087,5129,5347,7083,7157,9088,9133,9212,9319,9493,9787,10112,10460,11004,11065,11113,11130,22974,24137,25799,51514,55143,55165,64151,79616,83903,128239,4603,7042,9232,10296,54478,55559,57082,81610,83461,83990,90293,117583,3146,4176,4678,5892,5983,8370,10721,63922,79172,84296,554313,2175,8799,51537,4638,7431,4747,126820,347240,7…	BRCA2,CASP2,CCNA2,CCNB1,CDC6,CENPF,CHEK1,E2F2,FANCD2,ID4,KIF11,STMN1,LIG1,MAD2L1,MYBL2,PBX1,CDK18,PLK1,TK1,TP53,PKMYT1,CCNB2,AURKB,TRIP13,KIF23,DLGAP5,KIF20A,TACC3,KIF2C,UBE2C,CIT,ZWINT,TPX2,KIF4A,ZNF324,DTL,CDCA8,CEP55,NCAPG,CCNJL,HASPIN,IQGAP3,MYBL1,TGFB2,PTTG1,MAEA,PIMREG,HAUS7,KNL1,FAM83D,CDCA3,BRIP1,KLHL13,PARD3B,HMGB1,MCM7,NASP,RAD51D,RFC3,H4C14,POLQ,CHTF18,CENPO,GINS4,H4C15,FANCA,PEX11B,MT…	78/-
2_Summary	Reactome Gene Sets	R-HSA-1640170	Cell Cycle	-15.623	-11.8503	675,890,891,990,1029,1063,1111,1870,3161,3978,4085,4149,4176,4605,5347,5698,5983,7083,7157,8370,9088,9133,9212,9232,9493,10112,11004,11065,11130,22974,55143,55388,55559,57082,63922,64151,79172,83990,84296,554313,100526739,835,1490,2177,3832,4288,5087,9319,9787,10457,10460,11113,51339,51514,79960,79968,81610,83903,90293,397,857,2319,2885,4162,4638,5099,7037,7431,8503,9732,9938,10398,23221,26999,55…	BRCA2,CCNA2,CCNB1,CDC6,CDKN2A,CENPF,CHEK1,E2F2,HMMR,LIG1,MAD2L1,MAX,MCM7,MYBL2,PLK1,PSMB9,RFC3,TK1,TP53,H4C14,PKMYT1,CCNB2,AURKB,PTTG1,KIF23,KIF20A,KIF2C,UBE2C,ZWINT,TPX2,CDCA8,MCM10,HAUS7,KNL1,CHTF18,NCAPG,CENPO,BRIP1,GINS4,H4C15,CENPS-CORT,CASP2,CCN2,FANCD2,KIF11,MKI67,PBX1,TRIP13,DLGAP5,GPNMB,TACC3,CIT,DACT1,DTL,JADE1,WDR76,FAM83D,HASPIN,KLHL13,ARHGDIB,CAV1,FLOT2,GRB2,MCAM,MYLK,PCDH7,TFRC,VIM,…	84/-
3_Summary	KEGG Pathway	hsa04110	Cell cycle	-10.7566	-7.58409	890,891,990,1029,1111,1870,4085,4176,5347,7042,7157,9088,9133,9212,9232,9319,57082,3400,5087,5129,10460,11065,11113,25799,79616,128239,675,1063,2619,3146,3925,5983,24137,4605,810,8503,22808,3161,5698,22974,55559,7057,63970,960,1490,7431,22943,6416,2177,2885,6446,6648,64151	CCNA2,CCNB1,CDC6,CDKN2A,CHEK1,E2F2,MAD2L1,MCM7,PLK1,TGFB2,TP53,PKMYT1,CCNB2,AURKB,PTTG1,TRIP13,KNL1,ID4,PBX1,CDK18,TACC3,UBE2C,CIT,ZNF324,CCNJL,IQGAP3,BRCA2,CENPF,GAS1,HMGB1,STMN1,RFC3,KIF4A,MYBL2,CALML3,PIK3R3,MRAS,HMMR,PSMB9,TPX2,HAUS7,THBS1,TP53AIP1,CD44,CCN2,VIM,DKK1,MAP2K4,FANCD2,GRB2,SGK1,SOD2,NCAPG	53/-
4_Summary	GO Biological Processes	GO:0030335	positive regulation of cell migration	-9.61044	-6.60431	857,1436,1601,2043,2335,3146,3488,3491,3676,4150,4162,4267,4638,6376,6648,6678,7042,7057,7070,8503,9723,9732,10371,10457,10630,54209,56034,81704,153769,9353,800,1284,1464,1490,2702,3339,5087,7052,9241,51339,55083,55366,57493,65009,90627,4016	CAV1,CSF1R,DAB2,EPHA4,FN1,HMGB1,IGFBP5,CCN1,ITGA4,MAZ,MCAM,CD99,MYLK,CX3CL1,SOD2,SPARC,TGFB2,THBS1,THY1,PIK3R3,SEMA3E,DOCK4,SEMA3A,GPNMB,PDPN,TREM2,PDGFC,DOCK8,SH3RF2,SLIT2,CALD1,COL4A2,CSPG4,CCN2,GJA5,HSPG2,PBX1,TGM2,NOG,DACT1,KIF26B,LGR4,HEG1,NDRG4,STARD13,LOXL1	46/-
5_Summary	GO Biological Processes	GO:0043408	regulation of MAPK cascade	-9.43737	-6.50378	857,960,1436,1464,1490,1601,1796,2043,2335,2690,2861,2885,3084,3146,3491,6376,6416,6764,7042,7057,10371,10457,22943,23043,51339,54209,56034,56981,65009,81610,128239,153769,990,5347,6622,7037,7157,8503,9212,9966,22974,55143,79817,148932,133522,890,891,1029,7070,9088,9133,57493,79616,84959,5588,5983,11065,63922,84296	CAV1,CD44,CSF1R,CSPG4,CCN2,DAB2,DOK1,EPHA4,FN1,GHR,GPR37,GRB2,NRG1,HMGB1,CCN1,CX3CL1,MAP2K4,DENND2B,TGFB2,THBS1,SEMA3A,GPNMB,DKK1,TNIK,DACT1,TREM2,PDGFC,PRDM11,NDRG4,FAM83D,IQGAP3,SH3RF2,CDC6,PLK1,SNCA,TFRC,TP53,PIK3R3,AURKB,TNFSF15,TPX2,CDCA8,MOB3B,MOB3C,PPARGC1B,CCNA2,CCNB1,CDKN2A,THY1,PKMYT1,CCNB2,HEG1,CCNJL,UBASH3B,PRKCQ,RFC3,UBE2C,CHTF18,GINS4	59/-
6_Summary	Canonical Pathways	M5884	NABA CORE MATRISOME	-8.57656	-5.7962	1284,1490,2201,2202,2335,3339,3371,3488,3491,4052,4053,6678,7057,7058,9353,25878,79875,137902,169044,5069	COL4A2,CCN2,FBN2,EFEMP1,FN1,HSPG2,TNC,IGFBP5,CCN1,LTBP1,LTBP2,SPARC,THBS1,THBS2,SLIT2,MXRA5,THSD4,PXDNL,COL22A1,PAPPA	20/-
7_Summary	GO Biological Processes	GO:0045926	negative regulation of growth	-8.38329	-5.6447	1029,1601,3488,4493,4501,4502,5270,5999,7042,7093,7157,9241,9353,9723,10371,23677,56981,79960,2335,2690,3371,3897,5588,6446,9133,9472,23327	CDKN2A,DAB2,IGFBP5,MT1E,MT1X,MT2A,SERPINE2,RGS4,TGFB2,TLL2,TP53,NOG,SLIT2,SEMA3E,SEMA3A,SH3BP4,PRDM11,JADE1,FN1,GHR,TNC,L1CAM,PRKCQ,SGK1,CCNB2,AKAP6,NEDD4L	27/-
8_Summary	GO Biological Processes	GO:0009611	response to wounding	-8.37468	-5.6447	960,1490,2335,2768,3084,3371,3491,3694,4149,4162,4747,5270,6376,6416,6507,6648,7042,7070,7168,9241,10398,10630,54209,84959	CD44,CCN2,FN1,GNA12,NRG1,TNC,CCN1,ITGB6,MAX,MCAM,NEFL,SERPINE2,CX3CL1,MAP2K4,SLC1A3,SOD2,TGFB2,THY1,TPM1,NOG,MYL9,PDPN,TREM2,UBASH3B	24/-
9_Summary	Reactome Gene Sets	R-HSA-109582	Hemostasis	-8.10943	-5.45107	857,960,2335,2768,2885,3659,3676,3832,3897,4267,5099,5270,5588,5673,6678,7042,7057,7157,8503,9493,9732,10112,10630,11004,24137,27345,55083,81704,1029,1591,1870,3371,3925,7168,7431,287,3339,22808,6925	CAV1,CD44,FN1,GNA12,GRB2,IRF1,ITGA4,KIF11,L1CAM,CD99,PCDH7,SERPINE2,PRKCQ,PSG5,SPARC,TGFB2,THBS1,TP53,PIK3R3,KIF23,DOCK4,KIF20A,PDPN,KIF2C,KIF4A,KCNMB4,KIF26B,DOCK8,CDKN2A,CYP24A1,E2F2,TNC,STMN1,TPM1,VIM,ANK2,HSPG2,MRAS,TCF4	39/-
10_Summary	Reactome Gene Sets	R-HSA-1474244	Extracellular matrix organization	-7.95922	-5.31823	960,1284,2201,2202,2335,3339,3371,3676,3694,4016,4052,4053,6678,7042,7057,7092,7093,55214,169044,857,1490,3491,64116,79875,151887,170689	CD44,COL4A2,FBN2,EFEMP1,FN1,HSPG2,TNC,ITGA4,ITGB6,LOXL1,LTBP1,LTBP2,SPARC,TGFB2,THBS1,TLL1,TLL2,P3H2,COL22A1,CAV1,CCN2,CCN1,SLC39A8,THSD4,CCDC80,ADAMTS15	26/-
11_Summary	GO Biological Processes	GO:0051129	negative regulation of cellular component organization	-7.85956	-5.25136	857,1063,1111,1601,2043,3146,3925,4085,5347,6622,7037,7057,7070,7157,7431,8291,9319,9353,9723,10371,11130,22943,22974,51339,54209,80206,83903,120114,126820,347240,2885,3084,26999,56926	CAV1,CENPF,CHEK1,DAB2,EPHA4,HMGB1,STMN1,MAD2L1,PLK1,SNCA,TFRC,THBS1,THY1,TP53,VIM,DYSF,TRIP13,SLIT2,SEMA3E,SEMA3A,ZWINT,DKK1,TPX2,DACT1,TREM2,FHOD3,HASPIN,FAT3,DNAI3,KIF24,GRB2,NRG1,CYFIP2,NCLN	34/-
12_Summary	Reactome Gene Sets	R-HSA-9013026	RHOB GTPase cycle	-7.74149	-5.14881	857,2319,4162,5099,7037,11113,55789,81624,90627,128239,397,2885,7431,8503,9732,9938,23221,26999,55852,57120,81704	CAV1,FLOT2,MCAM,PCDH7,TFRC,CIT,DEPDC1B,DIAPH3,STARD13,IQGAP3,ARHGDIB,GRB2,VIM,PIK3R3,DOCK4,ARHGAP25,RHOBTB2,CYFIP2,TEX2,GOPC,DOCK8	21/-
13_Summary	GO Biological Processes	GO:0048729	tissue morphogenesis	-7.71499	-5.13728	72,960,1436,2043,2885,3084,3371,3400,3488,3491,4638,5087,7042,7052,7168,8320,9241,9353,9723,10630,22943,55083,55366,57493,65009,90627,116039	ACTG2,CD44,CSF1R,EPHA4,GRB2,NRG1,TNC,ID4,IGFBP5,CCN1,MYLK,PBX1,TGFB2,TGM2,TPM1,EOMES,NOG,SLIT2,SEMA3E,PDPN,DKK1,KIF26B,LGR4,HEG1,NDRG4,STARD13,OSR2	27/-
14_Summary	Canonical Pathways	M46	PID ATR PATHWAY	-7.58859	-5.03938	675,890,990,1111,2177,4176,5347,5983,1063,1490,2175,3146,3978,4678,5892,7083,7157,8320,9232,9319,10293,10721,22992,51514,55247,55388,56915,63922,83990,84296,84875,835,2885,6446,6648,79968,4603,9133,100526739	BRCA2,CCNA2,CDC6,CHEK1,FANCD2,MCM7,PLK1,RFC3,CENPF,CCN2,FANCA,HMGB1,LIG1,NASP,RAD51D,TK1,TP53,EOMES,PTTG1,TRIP13,TRAIP,POLQ,KDM2A,DTL,NEIL3,MCM10,EXOSC5,CHTF18,BRIP1,GINS4,PARP10,CASP2,GRB2,SGK1,SOD2,WDR76,MYBL1,CCNB2,CENPS-CORT	39/-
15_Summary	Canonical Pathways	M19	PID P73PATHWAY	-7.22504	-4.70256	675,835,890,891,1111,2319,5347,9635,23327,63970,1029	BRCA2,CASP2,CCNA2,CCNB1,CHEK1,FLOT2,PLK1,CLCA2,NEDD4L,TP53AIP1,CDKN2A	11/-
16_Summary	Reactome Gene Sets	R-HSA-1566948	Elastic fibre formation	-7.15295	-4.6369	2201,2202,2335,3694,4016,4052,4053,7042,6376,7057,1490,23327,3400,9241,79875	FBN2,EFEMP1,FN1,ITGB6,LOXL1,LTBP1,LTBP2,TGFB2,CX3CL1,THBS1,CCN2,NEDD4L,ID4,NOG,THSD4	15/-
17_Summary	GO Biological Processes	GO:0040011	locomotion	-7.06298	-4.56569	1436,2043,2861,3084,3146,3491,3897,4747,5588,6372,6376,7042,9241,9353,9547,9723,9732,10371,10457,23022,26999,51192,91653,123920,287,3676,3925,6446,7168,10398,23043,26011,55107,57082,80206,3694,6507,22943,23094,57493,120114,3371,7431,1284,1796,1808,2885,5698,6330,6334,8503,24137,54209,2335,7070,411,90627	CSF1R,EPHA4,GPR37,NRG1,HMGB1,CCN1,L1CAM,NEFL,PRKCQ,CXCL6,CX3CL1,TGFB2,NOG,SLIT2,CXCL14,SEMA3E,DOCK4,SEMA3A,GPNMB,PALLD,CYFIP2,CKLF,BOC,CMTM3,ANK2,ITGA4,STMN1,SGK1,TPM1,MYL9,TNIK,TENM4,ANO1,KNL1,FHOD3,ITGB6,SLC1A3,DKK1,SIPA1L3,HEG1,FAT3,TNC,VIM,COL4A2,DOK1,DPYSL2,GRB2,PSMB9,SCN4B,SCN8A,PIK3R3,KIF4A,TREM2,FN1,THY1,ARSB,STARD13	57/-
18_Summary	GO Biological Processes	GO:0008285	negative regulation of cell population proliferation	-7.02368	-4.53245	675,857,990,1029,1436,1601,2768,3437,3488,3659,5270,5744,5828,6567,6648,6678,7042,7057,7071,7157,7168,9241,10457,10630,23677,54209,55214,65009,83990,84875,3146,3676,116039,128239	BRCA2,CAV1,CDC6,CDKN2A,CSF1R,DAB2,GNA12,IFIT3,IGFBP5,IRF1,SERPINE2,PTHLH,PEX2,SLC16A2,SOD2,SPARC,TGFB2,THBS1,KLF10,TP53,TPM1,NOG,GPNMB,PDPN,SH3BP4,TREM2,P3H2,NDRG4,BRIP1,PARP10,HMGB1,ITGA4,OSR2,IQGAP3	34/-
19_Summary	GO Biological Processes	GO:0098609	cell-cell adhesion	-6.97289	-4.49356	960,2239,3491,3676,3897,4267,5099,5673,6376,7042,7070,10398,10630,23022,26011,26999,56098,56100,64116,79633,84959,91653,120114,221935	CD44,GPC4,CCN1,ITGA4,L1CAM,CD99,PCDH7,PSG5,CX3CL1,TGFB2,THY1,MYL9,PDPN,PALLD,TENM4,CYFIP2,PCDHGC4,PCDHGB6,SLC39A8,FAT4,UBASH3B,BOC,FAT3,SDK1	24/-
20_Summary	GO Biological Processes	GO:0008283	cell population proliferation	-6.93924	-4.46574	675,857,1111,1436,1490,3400,3488,4176,5087,5588,6376,7042,7157,9212,9241,10460,25799,26011,54209,55366,55388,56034,65009,81610,81704,84296,116039,128239	BRCA2,CAV1,CHEK1,CSF1R,CCN2,ID4,IGFBP5,MCM7,PBX1,PRKCQ,CX3CL1,TGFB2,TP53,AURKB,NOG,TACC3,ZNF324,TENM4,TREM2,LGR4,MCM10,PDGFC,NDRG4,FAM83D,DOCK8,GINS4,OSR2,IQGAP3	28/-

## Sheet: Table S4
Table S4. List of the differentially expressed genes in NHEKs treated with siOVOL1+DMSO versus siNC+DMSO.
Gene id	MeanTPM (OD)	MeanTPM (ND)	log2FoldChange	pValue	qValue	result	GeneName	GeneDescription	GO	KEGG	KOG
ENSG00000130962	3.03721	15.9897	-2.39633	5.87719e-34	8.07761e-30	down	PRRG1	proline rich and Gla domain 1 [Source:HGNC Symbol;Acc:HGNC:9469]	GO:0005576;GO:0005509;GO:0016021;GO:0016020;GO:0005887	-	-
ENSG00000160888	57.2129	10.5352	2.44112	8.78026e-31	6.03379e-27	up	IER2	immediate early response 2 [Source:HGNC Symbol;Acc:HGNC:28871]	GO:0003677;GO:0005654;GO:0005737;GO:0005634;GO:0030182;GO:0048870;GO:0071774	-	-
ENSG00000132405	32.0889	137.326	-2.09746	2.75673e-29	1.26295e-25	down	TBC1D14	TBC1 domain family member 14 [Source:HGNC Symbol;Acc:HGNC:29246]	GO:0005515;GO:0005794;GO:0005654;GO:0043231;GO:0005829;GO:0005096;GO:0017137;GO:0006886;GO:0031338;GO:0090630;GO:0061024;GO:0055037;GO:0019901;GO:0010507;GO:0005776;GO:0071955;GO:2000785	-	KOG2223-Uncharacterized conserved protein, contains TBC domain[TR]
ENSG00000188735	16.4158	4.75503	1.78756	1.52454e-25	4.61836e-22	up	TMEM120B	transmembrane protein 120B [Source:HGNC Symbol;Acc:HGNC:32008]	GO:0005515;GO:0016021;GO:0016020;GO:0005634;GO:0003674;GO:0008150;GO:0005575;GO:0045444;GO:0051291;GO:0005637	-	KOG4758-Predicted membrane protein[R]
ENSG00000257390	9.50698	0.169338	5.81101	1.68014e-25	4.61836e-22	up	AC023055.1	-	GO:0005515;GO:0016607;GO:0000932	-	-
ENSG00000130312	72.1719	21.5541	1.74348	4.80481e-22	1.10062e-18	up	MRPL34	mitochondrial ribosomal protein L34 [Source:HGNC Symbol;Acc:HGNC:14488]	GO:0005840;GO:0006412;GO:0003735;GO:0005622;GO:0005739;GO:0030529;GO:0005743;GO:0070125;GO:0070126;GO:0005761;GO:0005762	K02914-ko03010 Ribosome	KOG4612-Mitochondrial ribosomal protein L34[J]
ENSG00000128564	5.81817	0.389323	3.90153	4.44661e-19	8.7306e-16	up	VGF	VGF nerve growth factor inducible [Source:HGNC Symbol;Acc:HGNC:12684]	GO:0042593;GO:0032868;GO:0030073;GO:0019953;GO:0009409;GO:0006091;GO:0002021;GO:0001541;GO:0005184;GO:0005576;GO:0008083;GO:0043231;GO:0005615;GO:0031410;GO:0042742;GO:0003674;GO:0044267;GO:0005788;GO:0030133;GO:0005179;GO:0033500;GO:0048167;GO:0051591;GO:0043687	-	-
ENSG00000176597	39.0018	14.3337	1.44414	1.46229e-17	2.51221e-14	up	B3GNT5	UDP-GlcNAc:betaGal beta-1,3-N-acetylglucosaminyltransferase 5 [Source:HGNC Symbol;Acc:HGNC:15684]	GO:0007420;GO:0005794;GO:0006486;GO:0016757;GO:0016740;GO:0016020;GO:0016021;GO:0000139;GO:0007275;GO:0008378;GO:0005622;GO:0016266;GO:0007417;GO:0008499;GO:0008457;GO:0047256;GO:0009247	K03766-ko00601 Glycosphingolipid biosynthesis - lacto and neolacto series	KOG2287-Galactosyltransferases[G]
ENSG00000116473	18.3591	34.3323	-0.903069	2.23277e-17	3.40968e-14	down	RAP1A	RAP1A, member of RAS oncogene family [Source:HGNC Symbol;Acc:HGNC:9855]	GO:0003924;GO:0005515;GO:0005886;GO:0005525;GO:0007165;GO:0000166;GO:0016020;GO:0015031;GO:0005737;GO:0048471;GO:0030054;GO:0007399;GO:0005768;GO:0043547;GO:0005829;GO:0070062;GO:0005769;GO:0005770;GO:0043312;GO:0035579;GO:0070374;GO:0032403;GO:0061028;GO:0008565;GO:0050796;GO:0045860;GO:0071320;GO:0010976;GO:0017034;GO:0032486;GO:0000186;GO:0038180;GO:1990090;GO:2001214;GO:1901888;GO:0045335;GO:…	K04353-ko04014 Ras signaling pathway;ko04015 Rap1 signaling pathway;ko04010 MAPK signaling pathway;ko04024 cAMP signaling pathway;ko04510 Focal adhesion;ko04611 Platelet activation;ko04670 Leukocyte transendothelial migration;ko04062 Chemokine signaling pathway;ko04972 Pancreatic secretion;ko04720 Long-term potentiation;ko04722 Neurotrophin signaling pathway;ko05211 Renal cell carcinoma	KOG0395-Ras-related GTPase[R]
ENSG00000151414	7.7541	23.495	-1.59932	3.84948e-17	5.29073e-14	down	NEK7	NIMA related kinase 7 [Source:HGNC Symbol;Acc:HGNC:13386]	GO:0016310;GO:0016301;GO:0016740;GO:0005654;GO:0006468;GO:0005524;GO:0004674;GO:0000166;GO:0004672;GO:0046872;GO:0005737;GO:0005634;GO:0005856;GO:0005874;GO:0000922;GO:0005815;GO:0007346;GO:0000910;GO:0032212;GO:0051973;GO:1904355;GO:0051225	-	KOG0591-NIMA (never in mitosis)-related G2-specific serine/threonine protein kinase[D]
ENSG00000010270	9.63334	37.3812	-1.9562	1.2763e-16	1.59467e-13	down	STARD3NL	STARD3 N-terminal like [Source:HGNC Symbol;Acc:HGNC:19169]	GO:0043231;GO:0016021;GO:0016020;GO:0005765;GO:0005768;GO:0031902;GO:0005829;GO:0015485;GO:0006700	-	-
ENSG00000130054	42.9164	17.4296	1.29999	2.4495e-16	2.62556e-13	up	FAM155B	family with sequence similarity 155 member B [Source:HGNC Symbol;Acc:HGNC:30701]	GO:0016021;GO:0016020;GO:0005886;GO:0015275;GO:0098703	-	-
ENSG00000172466	7.19009	24.2614	-1.75458	2.48343e-16	2.62556e-13	down	ZNF24	zinc finger protein 24 [Source:HGNC Symbol;Acc:HGNC:13032]	GO:0005634;GO:0042552;GO:0043565;GO:0005515;GO:0008270;GO:0006355;GO:0006351;GO:0003700;GO:0003677;GO:0006366;GO:0046872;GO:0003676;GO:0045892;GO:0045944;GO:0001228	-	KOG1721-FOG: Zn-finger[R]
ENSG00000115963	182.996	54.2824	1.75326	6.11315e-16	6.00137e-13	up	RND3	Rho family GTPase 3 [Source:HGNC Symbol;Acc:HGNC:671]	GO:0003924;GO:0005515;GO:0005525;GO:0005622;GO:0005794;GO:0000166;GO:0007264;GO:0016020;GO:0000139;GO:0005925;GO:0070062;GO:0007155;GO:0030036	-	KOG0393-Ras-related small GTPase, Rho type[R]
ENSG00000151967	0.134409	4.71089	-5.13129	1.96048e-15	1.79632e-12	down	SCHIP1	schwannomin interacting protein 1 [Source:HGNC Symbol;Acc:HGNC:15678]	GO:0005515;GO:0005737;GO:0042802;GO:0008150	-	KOG4847-Coiled coil protein involved in linking membrane proteins to cytoskeleton[R]
ENSG00000159516	54.4895	174.418	-1.6785	4.40189e-15	3.5588e-12	down	SPRR2G	small proline rich protein 2G [Source:HGNC Symbol;Acc:HGNC:11267]	GO:0005737;GO:0031424;GO:0005829;GO:0001533;GO:0008544;GO:0030216;GO:0070268	-	-
ENSG00000130821	72.8518	31.6758	1.20158	5.28321e-15	4.03402e-12	up	SLC6A8	solute carrier family 6 member 8 [Source:HGNC Symbol;Acc:HGNC:11055]	GO:0006814;GO:0006811;GO:0055085;GO:0015293;GO:0005887;GO:0016020;GO:0016021;GO:0006810;GO:0005328;GO:0006836;GO:0005886;GO:0003674;GO:0008150;GO:0005575;GO:0006936;GO:0006600;GO:0005308;GO:0005309;GO:0015881;GO:1902598	-	KOG3659-Sodium-neurotransmitter symporter[T]
ENSG00000167658	1113.9	3069.81	-1.46252	7.28995e-15	5.27332e-12	down	EEF2	eukaryotic translation elongation factor 2 [Source:HGNC Symbol;Acc:HGNC:3214]	GO:0045121;GO:0042788;GO:0030529;GO:0005844;GO:0005829;GO:0005737;GO:2000767;GO:1990416;GO:0051593;GO:0045727;GO:0045471;GO:0042542;GO:0042493;GO:0035914;GO:0034976;GO:0032355;GO:0014009;GO:0007568;GO:0006414;GO:0003009;GO:0002931;GO:0002244;GO:0051015;GO:0043022;GO:0008097;GO:0003924;GO:0003723;GO:0002039;GO:0016235;GO:0005515;GO:0005886;GO:0005525;GO:0000166;GO:0006412;GO:0016020;GO:0005634;GO:…	K03234-ko04152 AMPK signaling pathway;ko04921 Oxytocin signaling pathway	KOG0469-Elongation factor 2[J]
ENSG00000135900	16.3258	42.6823	-1.38648	1.35538e-14	9.31416e-12	down	MRPL44	mitochondrial ribosomal protein L44 [Source:HGNC Symbol;Acc:HGNC:16650]	GO:0005515;GO:0090305;GO:0005739;GO:0005886;GO:0005840;GO:0030529;GO:0016787;GO:0005634;GO:0006396;GO:0003723;GO:0004519;GO:0090501;GO:0090502;GO:0004518;GO:0004525;GO:0005575;GO:0070125;GO:0005743;GO:0070126;GO:0005762	-	-
ENSG00000255154	3.70507	16.4778	-2.15295	2.92785e-14	1.91621e-11	down	HTD2	hydroxyacyl-thioester dehydratase type 2 [Source:HGNC Symbol;Acc:HGNC:53111]	GO:0018812;GO:0046949;GO:0005739;GO:0006631;GO:0006629;GO:0016829;GO:0005730;GO:0005759	-	KOG1206-Peroxisomal multifunctional beta-oxidation protein and related enzymes[I]
ENSG00000137752	13.4746	42.5618	-1.65932	3.69129e-14	2.29815e-11	down	CASP1	caspase 1 [Source:HGNC Symbol;Acc:HGNC:1499]	GO:0006508;GO:0008234;GO:0008233;GO:0016787;GO:0004197;GO:0005515;GO:0042981;GO:0005737;GO:0006915;GO:0005739;GO:0005829;GO:0043123;GO:0007165;GO:0071260;GO:0008656;GO:0097169;GO:0097200;GO:0097194;GO:0071310;GO:0004175;GO:0006919;GO:0050727;GO:0072557;GO:0072558;GO:0072559;GO:0005576;GO:1901998;GO:0097300;GO:0070269;GO:0060081;GO:0051882;GO:0050718;GO:0050717;GO:0050715;GO:0033198;GO:0032611;GO:…	K01370-ko04621 NOD-like receptor signaling pathway;ko04623 Cytosolic DNA-sensing pathway;ko05014 Amyotrophic lateral sclerosis (ALS);ko05132 Salmonella infection;ko05133 Pertussis;ko05134 Legionellosis;ko05164 Influenza A	KOG3573-Caspase, apoptotic cysteine protease[D]
ENSG00000009954	24.071	52.3585	-1.12113	3.84585e-14	2.29815e-11	down	BAZ1B	bromodomain adjacent to zinc finger domain 1B [Source:HGNC Symbol;Acc:HGNC:961]	GO:0005721;GO:0005634;GO:0000793;GO:0048096;GO:0006355;GO:0006338;GO:0006333;GO:0006302;GO:0003007;GO:0071884;GO:0042393;GO:0004715;GO:0016604;GO:0005515;GO:0008270;GO:0018108;GO:0004713;GO:0006351;GO:0016310;GO:0016301;GO:0016740;GO:0005524;GO:0000166;GO:0046872;GO:0006974;GO:2000273;GO:0005654;GO:0003682;GO:0045815;GO:0070577;GO:0043596;GO:0016572;GO:0035173	-	KOG1245-Chromatin remodeling complex WSTF-ISWI, large subunit (contains heterochromatin localization, PHD and BROMO domains)[B]
ENSG00000149084	58.9204	122.479	-1.05569	4.36443e-14	2.49937e-11	down	HSD17B12	hydroxysteroid 17-beta dehydrogenase 12 [Source:HGNC Symbol;Acc:HGNC:18646]	GO:0005578;GO:0030198;GO:0010811;GO:0008201;GO:0005518;GO:0001968;GO:0005515;GO:0006633;GO:0006629;GO:0005789;GO:0005783;GO:0055114;GO:0016491;GO:0016021;GO:0016020;GO:0006694;GO:0035338;GO:0004303;GO:0006703;GO:0016509;GO:0102339;GO:0102340;GO:0102341;GO:0102342	K10251-ko01212 Fatty acid metabolism;ko00062 Fatty acid elongation;ko00140 Steroid hormone biosynthesis;ko01040 Biosynthesis of unsaturated fatty acids	KOG1014-17 beta-hydroxysteroid dehydrogenase type 3, HSD17B3[I]
ENSG00000168703	93.2685	211.984	-1.18449	7.34093e-14	4.03575e-11	down	WFDC12	WAP four-disulfide core domain 12 [Source:HGNC Symbol;Acc:HGNC:16115]	GO:0042742;GO:0005576;GO:0010951;GO:0030414;GO:0010466;GO:0004867	-	-
ENSG00000132640	10.1929	23.3468	-1.19567	1.11751e-13	5.90731e-11	down	BTBD3	BTB domain containing 3 [Source:HGNC Symbol;Acc:HGNC:15854]	GO:0005829;GO:0005737;GO:0005634;GO:0007399;GO:0031625;GO:0043161;GO:0021987;GO:0030162;GO:0042787;GO:0019005;GO:0048813	-	KOG2075-Topoisomerase TOP1-interacting protein BTBD1[S]
ENSG00000119922	18.3503	7.05973	1.37812	2.90889e-13	1.48073e-10	up	IFIT2	interferon induced protein with tetratricopeptide repeats 2 [Source:HGNC Symbol;Acc:HGNC:5409]	GO:0005515;GO:0005783;GO:0005737;GO:0003723;GO:0006915;GO:0002376;GO:0045087;GO:0051607;GO:0035457;GO:0005829;GO:0009615;GO:0043065;GO:0032091;GO:0060337;GO:0008637	-	KOG1124-FOG: TPR repeat[R]
ENSG00000140992	11.2573	26.3744	-1.22828	5.67967e-13	2.73613e-10	down	PDPK1	3-phosphoinositide dependent protein kinase 1 [Source:HGNC Symbol;Acc:HGNC:8816]	GO:0043204;GO:0031410;GO:0014069;GO:0005886;GO:0005829;GO:0005737;GO:1990416;GO:0048041;GO:0043524;GO:0043304;GO:0034122;GO:0010667;GO:0010594;GO:0006972;GO:0003323;GO:0019901;GO:0005158;GO:0004676;GO:0005515;GO:0006355;GO:0006351;GO:0016310;GO:0016301;GO:0016740;GO:0006468;GO:0005524;GO:0004674;GO:0000166;GO:0004672;GO:0016020;GO:0005634;GO:0030054;GO:0005925;GO:0038095;GO:0002223;GO:0050852;GO:…	K06276-ko04011 MAPK signaling pathway - yeast;ko04068 FoxO signaling pathway;ko04071 Sphingolipid signaling pathway;ko04151 PI3K-Akt signaling pathway;ko04152 AMPK signaling pathway;ko04150 mTOR signaling pathway;ko04210 Apoptosis;ko04510 Focal adhesion;ko04660 T cell receptor signaling pathway;ko04664 Fc epsilon RI signaling pathway;ko04910 Insulin signaling pathway;ko03320 PPAR signaling pathwa…	KOG0592-3-phosphoinositide-dependent protein kinase (PDK1)[T]
ENSG00000111269	4.88694	13.8764	-1.50563	5.77327e-13	2.73613e-10	down	CREBL2	cAMP responsive element binding protein like 2 [Source:HGNC Symbol;Acc:HGNC:2350]	GO:0043565;GO:0006355;GO:0006351;GO:0003700;GO:0003677;GO:0005634;GO:0007049;GO:0030154;GO:0045893;GO:0050821;GO:0007165;GO:0033138;GO:0045600;GO:0046326;GO:0046889	-	-
ENSG00000103066	5.97353	12.7962	-1.09906	1.27739e-12	5.85214e-10	down	PLA2G15	phospholipase A2 group XV [Source:HGNC Symbol;Acc:HGNC:17163]	GO:0047499;GO:0005576;GO:0006631;GO:0006629;GO:0016042;GO:0016746;GO:0016787;GO:0016740;GO:0005654;GO:0043231;GO:0016020;GO:0005615;GO:0005764;GO:0008374;GO:0070062;GO:0006650;GO:0004622;GO:0005543;GO:0006672;GO:0006644;GO:0034638;GO:0009062;GO:0046338;GO:0005739;GO:0046470	K06129-ko00564 Glycerophospholipid metabolism;ko04142 Lysosome	KOG2369-Lecithin:cholesterol acyltransferase (LCAT)/Acyl-ceramide synthase[I]
ENSG00000248592	0.0001	10.2564	-16.6462	1.56774e-12	6.95065e-10	down	TMEM110-MUSTN1	TMEM110-MUSTN1 readthrough [Source:HGNC Symbol;Acc:HGNC:38834]	GO:0016021;GO:0016020;GO:0005634;GO:0002062;GO:0035988;GO:0042246	-	-
ENSG00000153179	4.13199	12.469	-1.59344	2.58273e-12	1.08861e-09	down	RASSF3	Ras association domain family member 3 [Source:HGNC Symbol;Acc:HGNC:14271]	GO:0042981;GO:0007165;GO:0005515;GO:0005886;GO:0005829;GO:0005737;GO:0005856;GO:0005874;GO:0042802	-	KOG4239-Ras GTPase effector RASSF2[T]
ENSG00000142166	9.64073	20.6702	-1.10034	2.61382e-12	1.08861e-09	down	IFNAR1	interferon alpha and beta receptor subunit 1 [Source:HGNC Symbol;Acc:HGNC:5432]	GO:0005887;GO:0060337;GO:0051607;GO:0050730;GO:0050718;GO:0045893;GO:0045351;GO:0042110;GO:0035457;GO:0032729;GO:0032728;GO:0032496;GO:0019962;GO:0004905;GO:0004904;GO:0005515;GO:0005886;GO:0016021;GO:0016020;GO:0019221;GO:0005764;GO:0005768;GO:0005770;GO:0004920;GO:0009615;GO:0007259;GO:0060338	K05130-ko04630 Jak-STAT signaling pathway;ko04151 PI3K-Akt signaling pathway;ko04060 Cytokine-cytokine receptor interaction;ko04620 Toll-like receptor signaling pathway;ko04650 Natural killer cell mediated cytotoxicity;ko04380 Osteoclast differentiation;ko05162 Measles;ko05164 Influenza A;ko05161 Hepatitis B;ko05160 Hepatitis C;ko05168 Herpes simplex infection	-
ENSG00000111145	33.708	84.7104	-1.32945	2.71322e-12	1.09678e-09	down	ELK3	ELK3, ETS transcription factor [Source:HGNC Symbol;Acc:HGNC:3325]	GO:0005737;GO:0005634;GO:0045892;GO:0045893;GO:0042060;GO:0006355;GO:0001525;GO:0043565;GO:0003700;GO:0003677;GO:0005515;GO:0006351;GO:0005739;GO:0006366;GO:0005654;GO:0000978;GO:0030154;GO:0007165;GO:0001077;GO:0045944;GO:0003714;GO:0032422	-	KOG3806-Predicted transcription factor[K]
ENSG00000134321	15.7741	5.46189	1.53008	4.18577e-12	1.64369e-09	up	RSAD2	radical S-adenosyl methionine domain containing 2 [Source:HGNC Symbol;Acc:HGNC:30908]	GO:0003824;GO:0051536;GO:0005811;GO:0005783;GO:2000553;GO:0051607;GO:0045071;GO:0043367;GO:0035710;GO:0034165;GO:0034157;GO:0009615;GO:0005789;GO:0005515;GO:0005739;GO:0001650;GO:0005794;GO:0005743;GO:0046872;GO:0016020;GO:0005741;GO:0051539;GO:0002376;GO:0045087;GO:0016032;GO:0043621;GO:0060337;GO:0050709	K15045-ko05164 Influenza A	-
ENSG00000155393	8.29005	19.6122	-1.2423	1.64398e-11	6.27636e-09	down	HEATR3	HEAT repeat containing 3 [Source:HGNC Symbol;Acc:HGNC:26087]	GO:0005622;GO:0042273;GO:0006606;GO:0051082	-	-
ENSG00000027075	6.84364	24.2811	-1.827	3.78499e-11	1.40597e-08	down	PRKCH	protein kinase C eta [Source:HGNC Symbol;Acc:HGNC:9403]	GO:0006468;GO:0005524;GO:0004672;GO:0035556;GO:0005622;GO:0046872;GO:0016020;GO:0005911;GO:0005886;GO:0005829;GO:0070528;GO:0045618;GO:0010744;GO:0017160;GO:0004699;GO:0016310;GO:0016301;GO:0016740;GO:0004674;GO:0000166;GO:0005737;GO:0004697;GO:0030154;GO:0070062;GO:0018105;GO:2000810;GO:0007165;GO:0019899;GO:0051092;GO:0030168;GO:0034351;GO:1903078;GO:0050861;GO:0060252	K18051-ko04530 Tight junction;ko04270 Vascular smooth muscle contraction;ko04750 Inflammatory mediator regulation of TRP channels	KOG0694-Serine/threonine protein kinase[T]
ENSG00000104131	29.2299	56.8584	-0.959927	4.26963e-11	1.54426e-08	down	EIF3J	eukaryotic translation initiation factor 3 subunit J [Source:HGNC Symbol;Acc:HGNC:3270]	GO:0005515;GO:0033290;GO:0016282;GO:0005852;GO:0006446;GO:0006413;GO:0006412;GO:0001731;GO:0003743;GO:0005737;GO:0005829	K03245-ko03013 RNA transport	KOG4813-Translation initiation factor eIF3, p35 subunit[J]
ENSG00000005020	8.07454	19.2983	-1.25702	4.49141e-11	1.58282e-08	down	SKAP2	src kinase associated phosphoprotein 2 [Source:HGNC Symbol;Acc:HGNC:15687]	GO:0005737;GO:0008285;GO:0005515;GO:0009967;GO:0005829;GO:0005886;GO:0042113;GO:0007165;GO:0006461;GO:0005070;GO:0002757	-	-
ENSG00000137628	6.30101	14.019	-1.15373	4.76675e-11	1.63786e-08	down	DDX60	DExD/H-box helicase 60 [Source:HGNC Symbol;Acc:HGNC:25942]	GO:0005737;GO:0051607;GO:0003723;GO:0045111;GO:0004386;GO:0016787;GO:0005829;GO:0005524;GO:0000166;GO:0003676;GO:0002376;GO:0045087;GO:0005515;GO:0009615;GO:0003690;GO:0003725;GO:1900245;GO:1900246;GO:0003727	-	KOG0949-Predicted helicase, DEAD-box superfamily[R]
ENSG00000167755	81.9658	167.893	-1.03445	6.56831e-11	2.20182e-08	down	KLK6	kallikrein related peptidase 6 [Source:HGNC Symbol;Acc:HGNC:6367]	GO:0010975;GO:0008233;GO:0016540;GO:0004252;GO:0005576;GO:0006508;GO:0005739;GO:0016787;GO:0043231;GO:0005783;GO:0005737;GO:0005634;GO:0005615;GO:0008236;GO:0005730;GO:0005515;GO:0030574;GO:0045595;GO:0009611;GO:0016485;GO:0042552;GO:0007417;GO:0045745;GO:0042246;GO:0042982;GO:0042445;GO:0070997	-	KOG3627-Trypsin[E]
ENSG00000110108	25.0008	60.1702	-1.26707	7.34686e-11	2.40417e-08	down	TMEM109	transmembrane protein 109 [Source:HGNC Symbol;Acc:HGNC:28771]	GO:0042771;GO:0034765;GO:0006811;GO:0005244;GO:0005789;GO:0005783;GO:0016021;GO:0016020;GO:0005634;GO:0006810;GO:0003674;GO:0070062;GO:0016529;GO:0033017;GO:0060548;GO:0071480;GO:0005640	-	-
ENSG00000269955	0.0001	5.35842	-15.7095	1.2485e-10	3.99054e-08	down	C7orf55-LUC7L2	C7orf55-LUC7L2 readthrough [Source:HGNC Symbol;Acc:HGNC:44671]	GO:0003729;GO:0005685;GO:0006376	-	-
ENSG00000144959	5.12429	15.0739	-1.55663	1.28068e-10	4.00037e-08	down	NCEH1	neutral cholesterol ester hydrolase 1 [Source:HGNC Symbol;Acc:HGNC:29260]	GO:0016787;GO:0008152;GO:0016021;GO:0016020;GO:0052689;GO:0060395;GO:0006470;GO:0006805;GO:0042301;GO:0017171;GO:0034383;GO:0016042;GO:0006629;GO:0043231;GO:0005783;GO:0005789;GO:0009056;GO:0004771	K14349-ko04976 Bile secretion	-
ENSG00000136943	236.079	446.498	-0.919383	1.4735e-10	4.38157e-08	down	CTSV	cathepsin V [Source:HGNC Symbol;Acc:HGNC:2538]	GO:0006508;GO:0008234;GO:0008233;GO:0016787;GO:0005764;GO:0005615;GO:0004252;GO:0005576;GO:0005515;GO:0070062;GO:0019886;GO:0043202;GO:0022617;GO:0004197;GO:0051603;GO:0045177;GO:0043204;GO:0043005;GO:0030141;GO:0009897;GO:0005902;GO:0005773;GO:0005737;GO:0060008;GO:1990834;GO:0051384;GO:0046697;GO:0048102;GO:0034698;GO:0021675;GO:0014070;GO:0010259;GO:0009749;GO:0009267;GO:0008584;GO:0007283;GO:…	K01375-ko04142 Lysosome;ko04210 Apoptosis	KOG1543-Cysteine proteinase Cathepsin L[O]
ENSG00000112367	6.7966	15.7456	-1.21206	1.49349e-10	4.38157e-08	down	FIG4	FIG4 phosphoinositide 5-phosphatase [Source:HGNC Symbol;Acc:HGNC:16873]	GO:0055037;GO:0005794;GO:0005783;GO:0048666;GO:0046488;GO:0043473;GO:0032288;GO:0031642;GO:0010976;GO:0007626;GO:0007033;GO:0043812;GO:0034593;GO:0004438;GO:0005811;GO:0005515;GO:0016311;GO:0016787;GO:0043231;GO:0016020;GO:0036092;GO:0042578;GO:0005768;GO:0010008;GO:0006661;GO:0000139;GO:0043813;GO:0031901;GO:0031902;GO:0016021	-	KOG1888-Putative phosphoinositide phosphatase[I]
ENSG00000138757	181.059	100.548	0.848579	1.49836e-10	4.38157e-08	up	G3BP2	G3BP stress granule assembly factor 2 [Source:HGNC Symbol;Acc:HGNC:30291]	GO:0034063;GO:0005622;GO:0006810;GO:0005515;GO:0005829;GO:0005737;GO:0051028;GO:0003723;GO:0003676;GO:0007265;GO:0003729;GO:0030159;GO:0007253;GO:0030529	-	KOG0116-RasGAP SH3 binding protein rasputin, contains NTF2 and RRM domains[T]
ENSG00000144746	36.4501	82.7808	-1.18337	1.669e-10	4.77891e-08	down	ARL6IP5	ADP ribosylation factor like GTPase 6 interacting protein 5 [Source:HGNC Symbol;Acc:HGNC:16937]	GO:0015813;GO:0002037;GO:0005515;GO:0005886;GO:0005789;GO:0005783;GO:0016021;GO:0016020;GO:0005737;GO:0005856;GO:0003674;GO:0070062;GO:0043065;GO:0032874;GO:0043280;GO:0008631;GO:0010917	-	KOG4050-Glutamate transporter EAAC1-interacting protein GTRAP3-18[ET]
ENSG00000204611	11.8814	4.45546	1.41506	1.75088e-10	4.91103e-08	up	ZNF616	zinc finger protein 616 [Source:HGNC Symbol;Acc:HGNC:28062]	GO:0005622;GO:0006355;GO:0006351;GO:0003677;GO:0046872;GO:0005634;GO:0003676;GO:0003700	-	KOG1721-FOG: Zn-finger[R]
ENSG00000198720	29.4907	12.1377	1.28076	1.86312e-10	5.12134e-08	up	ANKRD13B	ankyrin repeat domain 13B [Source:HGNC Symbol;Acc:HGNC:26363]	GO:0005886;GO:0043231;GO:0016020;GO:0005737;GO:0005768;GO:0005769;GO:0005770	-	KOG0522-Ankyrin repeat protein[R]
ENSG00000276612	4.76291	0.0001	15.5396	3.77461e-10	1.01722e-07	up	FP565260.2	-	GO:0005739	-	-
ENSG00000149357	73.4982	144.321	-0.973505	4.07853e-10	1.07799e-07	down	LAMTOR1	late endosomal/lysosomal adaptor, MAPK and MTOR activator 1 [Source:HGNC Symbol;Acc:HGNC:26068]	GO:0045121;GO:0007040;GO:0071986;GO:0031902;GO:0001919;GO:0032008;GO:0032439;GO:0042632;GO:0043410;GO:0071230;GO:0034613;GO:0032418;GO:0007032;GO:0051020;GO:0016241;GO:0005515;GO:0043547;GO:0005886;GO:0005765;GO:0016020;GO:0005764;GO:0005085;GO:0005768;GO:0070062;GO:0043312;GO:0035579;GO:0035577;GO:0016049;GO:0101003;GO:0032947;GO:0007050;GO:0010872;GO:0010874;GO:0060620	K20397-ko04150 mTOR signaling pathway	-
ENSG00000170454	16.6893	64.3451	-1.94691	5.59456e-10	1.45079e-07	down	KRT75	keratin 75 [Source:HGNC Symbol;Acc:HGNC:24431]	GO:0005622;GO:0002244;GO:0005882;GO:0005198;GO:0045095;GO:0005829;GO:0070062;GO:0031424;GO:0070268	-	-
ENSG00000064313	11.3195	23.8979	-1.07807	7.2856e-10	1.85432e-07	down	TAF2	TATA-box binding protein associated factor 2 [Source:HGNC Symbol;Acc:HGNC:11536]	GO:0014070;GO:0006508;GO:0006355;GO:0006351;GO:0008270;GO:0005634;GO:0008237;GO:0006367;GO:0003682;GO:0005515;GO:0045944;GO:0005654;GO:0044212;GO:0006366;GO:0006368;GO:0001075;GO:0051123;GO:1901796;GO:0005669;GO:0033276;GO:0043565;GO:0000086;GO:0001129	K03128-ko03022 Basal transcription factors	KOG1932-TATA binding protein associated factor[K]
ENSG00000166272	22.2634	42.8588	-0.944916	7.45252e-10	1.86232e-07	down	WBP1L	WW domain binding protein 1 like [Source:HGNC Symbol;Acc:HGNC:23510]	GO:0005515;GO:0016021;GO:0016020	-	-
ENSG00000256349	1.82506	0.0001	14.1557	7.5955e-10	1.86415e-07	up	AP002748.4	-	-	-	-
ENSG00000110931	13.5182	29.3561	-1.11876	1.03192e-09	2.48821e-07	down	CAMKK2	calcium/calmodulin dependent protein kinase kinase 2 [Source:HGNC Symbol;Acc:HGNC:1470]	GO:0018108;GO:0004713;GO:0016310;GO:0016301;GO:0016740;GO:0005829;GO:0006468;GO:0005524;GO:0004674;GO:0000166;GO:0004672;GO:0005737;GO:0005634;GO:0045893;GO:0005509;GO:0042995;GO:0005516;GO:0005622;GO:0018105;GO:0000165;GO:0046777;GO:0045859;GO:0019722;GO:0018107;GO:1903599;GO:0045860;GO:0001934;GO:0004683;GO:0061762;GO:0034614	K07359-ko04152 AMPK signaling pathway;ko04920 Adipocytokine signaling pathway;ko04921 Oxytocin signaling pathway;ko04211 Longevity regulating pathway - mammal;ko05034 Alcoholism	KOG0585-Ca2+/calmodulin-dependent protein kinase kinase beta and related serine/threonine protein kinases[T]
ENSG00000167460	614.23	350.806	0.808104	1.20476e-09	2.85488e-07	up	TPM4	tropomyosin 4 [Source:HGNC Symbol;Acc:HGNC:12013]	GO:0031941;GO:0030863;GO:0005737;GO:0002102;GO:0003779;GO:0046872;GO:0016020;GO:0005856;GO:0005925;GO:0005509;GO:0005829;GO:0070062;GO:0051015;GO:0007015;GO:0005515;GO:0001725;GO:0006936;GO:0006928;GO:0008307;GO:0030049;GO:0001649;GO:0005884;GO:0005862	K10375-ko04260 Cardiac muscle contraction;ko04261 Adrenergic signaling in cardiomyocytes;ko05410 Hypertrophic cardiomyopathy (HCM);ko05414 Dilated cardiomyopathy (DCM)	-
ENSG00000133816	110.716	64.7911	0.773	1.77788e-09	4.14156e-07	up	MICAL2	microtubule associated monooxygenase, calponin and LIM domain containing 2 [Source:HGNC Symbol;Acc:HGNC:24693]	GO:0003779;GO:0055114;GO:0016491;GO:0004497;GO:0046872;GO:0008270;GO:0005634;GO:0071949;GO:0010735;GO:0007010;GO:0007507;GO:0043914;GO:0030042;GO:0016709;GO:0001947;GO:0019417	-	KOG1700-Regulatory protein MLP and related LIM proteins[TZ]
ENSG00000143933	237.271	416.483	-0.811724	2.52462e-09	5.78307e-07	down	CALM2	calmodulin 2 [Source:HGNC Symbol;Acc:HGNC:1445]	GO:0043209;GO:0031966;GO:0030672;GO:0014069;GO:2000300;GO:1900242;GO:0090151;GO:0090150;GO:0005515;GO:0005509;GO:0016310;GO:0016301	K02183-ko04014 Ras signaling pathway;ko04015 Rap1 signaling pathway;ko04020 Calcium signaling pathway;ko04070 Phosphatidylinositol signaling system;ko04024 cAMP signaling pathway;ko04022 cGMP - PKG signaling pathway;ko04114 Oocyte meiosis;ko04910 Insulin signaling pathway;ko04922 Glucagon signaling pathway;ko04912 GnRH signaling pathway;ko04915 Estrogen signaling pathway;ko04921 Oxytocin signalin…	KOG0027-Calmodulin and related proteins (EF-Hand superfamily)[T]
ENSG00000147400	20.5925	48.7022	-1.24187	2.61951e-09	5.90206e-07	down	CETN2	centrin 2 [Source:HGNC Symbol;Acc:HGNC:1867]	GO:0036064;GO:0032391;GO:0005929;GO:0005814;GO:0005813;GO:0007283;GO:0032795;GO:0031683;GO:0008017;GO:0005515;GO:0051301;GO:0005509;GO:0046872;GO:0005737;GO:0005634;GO:0007049;GO:0006281;GO:0006974;GO:0005856;GO:0005829;GO:0005654;GO:0000086;GO:0097711;GO:0007099;GO:0005622;GO:0032465;GO:0000278;GO:0006289;GO:0070911;GO:0000715;GO:0000717;GO:0006294;GO:0071942	K10840-ko03420 Nucleotide excision repair	KOG0028-Ca2+-binding protein (centrin/caltractin), EF-Hand superfamily protein[ZD]
ENSG00000048392	12.231	27.2559	-1.15603	2.83655e-09	6.288e-07	down	RRM2B	ribonucleotide reductase regulatory TP53 inducible subunit M2B [Source:HGNC Symbol;Acc:HGNC:17296]	GO:1902254;GO:0014075;GO:0009263;GO:0009200;GO:0006979;GO:0006281;GO:0006264;GO:0003014;GO:0001822;GO:0004748;GO:0005515;GO:0055114;GO:0016491;GO:0005654;GO:0005829;GO:0046872;GO:0005737;GO:0005634;GO:0006974;GO:0006260;GO:0005739;GO:0070062;GO:0015949;GO:0016021;GO:0016020	K10808-ko00230 Purine metabolism;ko00240 Pyrimidine metabolism;ko00480 Glutathione metabolism;ko04115 p53 signaling pathway	KOG1567-Ribonucleotide reductase, beta subunit[F]
ENSG00000144848	24.5276	53.2058	-1.11718	3.84881e-09	8.32337e-07	down	ATG3	autophagy related 3 [Source:HGNC Symbol;Acc:HGNC:20962]	GO:0005829;GO:1902017;GO:0050765;GO:0043653;GO:0016236;GO:0006914;GO:0000045;GO:0019777;GO:0019776;GO:0005515;GO:0016874;GO:0016567;GO:0015031;GO:0005737;GO:0006810;GO:0044804;GO:0006612;GO:0019899;GO:0000422;GO:0019787;GO:0006464;GO:0000153	K08343-ko04140 Regulation of autophagy	KOG2981-Protein involved in autophagocytosis during starvation[R]
ENSG00000091986	14.9132	8.77243	0.765544	3.87584e-09	8.32337e-07	up	CCDC80	coiled-coil domain containing 80 [Source:HGNC Symbol;Acc:HGNC:30649]	GO:0005615;GO:0005614;GO:0005604;GO:0005578;GO:0030198;GO:0010811;GO:0008201;GO:0005539;GO:0001968;GO:0005576;GO:0016021;GO:0016020	-	-
ENSG00000137996	28.33	55.6217	-0.973319	4.27677e-09	8.95146e-07	down	RTCA	RNA 3'-terminal phosphate cyclase [Source:HGNC Symbol;Acc:HGNC:17981]	GO:0016874;GO:0003824;GO:0005654;GO:0005524;GO:0000166;GO:0005634;GO:0006396;GO:0003723;GO:0003963	-	KOG3980-RNA 3'-terminal phosphate cyclase[A]
ENSG00000164976	6.91797	13.9623	-1.01311	4.29858e-09	8.95146e-07	down	KIAA1161	KIAA1161 [Source:HGNC Symbol;Acc:HGNC:19918]	GO:0016021;GO:0016020;GO:0031965;GO:0051897;GO:0048741;GO:0043568;GO:0016798;GO:0004553;GO:0008152;GO:0005975;GO:0016787	-	KOG1065-Maltase glucoamylase and related hydrolases, glycosyl hydrolase family 31[G]
ENSG00000106278	30.8623	14.7778	1.06242	8.7734e-09	1.79973e-06	up	PTPRZ1	protein tyrosine phosphatase, receptor type Z1 [Source:HGNC Symbol;Acc:HGNC:9685]	GO:0072534;GO:0005578;GO:0070445;GO:0048709;GO:0035335;GO:0007611;GO:0007409;GO:0002244;GO:0004725;GO:0005576;GO:0005515;GO:0004721;GO:0005886;GO:0016311;GO:0016791;GO:0006470;GO:0016787;GO:0016021;GO:0016020;GO:0005887;GO:0031226;GO:0007417;GO:0005001	K08114-ko05120 Epithelial cell signaling in Helicobacter pylori infection	KOG4228-Protein tyrosine phosphatase[T]
ENSG00000162073	17.6038	39.7474	-1.17497	1.10862e-08	2.24072e-06	down	PAQR4	progestin and adipoQ receptor family member 4 [Source:HGNC Symbol;Acc:HGNC:26386]	GO:0016021;GO:0016020;GO:0004872	-	KOG0748-Predicted membrane proteins, contain hemolysin III domain[RT]
ENSG00000138381	11.25	21.9509	-0.964361	1.76839e-08	3.52242e-06	down	ASNSD1	asparagine synthetase domain containing 1 [Source:HGNC Symbol;Acc:HGNC:24910]	GO:0004066;GO:0006529;GO:0008652;GO:0006541;GO:0003674;GO:0008150;GO:0005575;GO:0042803	-	KOG0573-Asparagine synthase[E]
ENSG00000197457	7.8152	1.69995	2.20079	1.85509e-08	3.64234e-06	up	STMN3	stathmin 3 [Source:HGNC Symbol;Acc:HGNC:15926]	GO:0005737;GO:0051493;GO:0043087;GO:0035021;GO:0031175;GO:0031122;GO:0019904;GO:0005794;GO:0015631;GO:0042995;GO:0031110;GO:0030424;GO:0030426;GO:0043005;GO:0007399;GO:0007019	-	-
ENSG00000262660	2.31569	0.0001	14.4992	1.93105e-08	3.73808e-06	up	AC139530.2	-	GO:0005840;GO:0006412;GO:0003735;GO:0005622;GO:0005739;GO:0005654;GO:0016021;GO:0016020;GO:0006810;GO:0006839;GO:0031966;GO:1902358;GO:0015116;GO:0015117;GO:0015131;GO:0015140;GO:0015141;GO:0015297;GO:1901677;GO:0008272;GO:0015709;GO:0015729;GO:0035435;GO:0071422;GO:0071423;GO:1902356;GO:0005743	-	-
ENSG00000143514	10.2036	19.541	-0.937423	2.01312e-08	3.84283e-06	down	TP53BP2	tumor protein p53 binding protein 2 [Source:HGNC Symbol;Acc:HGNC:12000]	GO:0005515;GO:0005737;GO:0005634;GO:0006915;GO:0007049;GO:0048471;GO:0042802;GO:0005739;GO:0005654;GO:0017124;GO:0007165;GO:0042981;GO:0045786;GO:1901796;GO:0005070;GO:1900740;GO:0051059;GO:0072332;GO:1900119;GO:0002039;GO:1901216	-	-
ENSG00000181163	440.262	786.919	-0.837854	2.21118e-08	4.12033e-06	down	NPM1	nucleophosmin [Source:HGNC Symbol;Acc:HGNC:7910]	GO:0005730;GO:0001105;GO:0034644;GO:0001047;GO:0005654;GO:0033613;GO:0045944;GO:0032993;GO:0005515;GO:0043234;GO:0007165;GO:0042803;GO:0006334;GO:0006366;GO:0016020;GO:0005737;GO:0005634;GO:0003723;GO:0003676;GO:0006281;GO:0005856;GO:0004860;GO:0003713;GO:0045893;GO:0006886;GO:0045727;GO:0005925;GO:0005813;GO:0005815;GO:0005829;GO:0006977;GO:0008285;GO:0034080;GO:0008284;GO:0016032;GO:0043066;GO:…	-	-
ENSG00000102158	29.4263	55.0947	-0.904807	2.21846e-08	4.12033e-06	down	MAGT1	magnesium transporter 1 [Source:HGNC Symbol;Acc:HGNC:28880]	GO:0016021;GO:0016020;GO:0005886;GO:0005789;GO:0005783;GO:0006810;GO:1903830;GO:0006486;GO:0005887;GO:0018279;GO:0055085;GO:0043312;GO:0035577;GO:0050890;GO:0006487;GO:0008250;GO:0004579;GO:0015095;GO:0015693	-	KOG2603-Oligosaccharyltransferase, gamma subunit[O]
ENSG00000071894	24.9008	49.8986	-1.00281	2.58575e-08	4.73848e-06	down	CPSF1	cleavage and polyadenylation specific factor 1 [Source:HGNC Symbol;Acc:HGNC:2324]	GO:0003676;GO:0005634;GO:0005515;GO:0005654;GO:0006397;GO:0003723;GO:0006369;GO:0031124;GO:0019899;GO:0000398;GO:0006406;GO:0006378;GO:0006379;GO:0006388;GO:0005847;GO:0035925;GO:0098789	K14401-ko03015 mRNA surveillance pathway	KOG1896-mRNA cleavage and polyadenylation factor II complex, subunit CFT1 (CPSF subunit)[A]
ENSG00000247315	20.859	10.4705	0.994334	3.07379e-08	5.55871e-06	up	ZCCHC3	zinc finger CCHC-type containing 3 [Source:HGNC Symbol;Acc:HGNC:16230]	GO:0046872;GO:0008270;GO:0003723;GO:0003676	-	-
ENSG00000162702	13.9269	35.3318	-1.3431	3.15726e-08	5.5651e-06	down	ZNF281	zinc finger protein 281 [Source:HGNC Symbol;Acc:HGNC:13075]	GO:0048863;GO:0010172;GO:0003714;GO:0003700;GO:0001047;GO:0006355;GO:0006351;GO:0003677;GO:0005654;GO:0046872;GO:0005634;GO:0003676;GO:0030154;GO:0045893;GO:0005515;GO:0000978;GO:0001078;GO:0000122;GO:0043565;GO:0010629;GO:0044212;GO:0045892	-	KOG1721-FOG: Zn-finger[R]
ENSG00000067334	16.6256	32.0902	-0.948726	3.15831e-08	5.5651e-06	down	DNTTIP2	deoxynucleotidyltransferase terminal interacting protein 2 [Source:HGNC Symbol;Acc:HGNC:24013]	GO:0006355;GO:0006351;GO:0005730;GO:0005634;GO:0003723	-	KOG3100-Uncharacterized conserved protein[S]
ENSG00000167880	86.2962	37.092	1.21819	3.22508e-08	5.61083e-06	up	EVPL	envoplakin [Source:HGNC Symbol;Acc:HGNC:3503]	GO:0005856;GO:0005198;GO:0008544;GO:0019215;GO:0001533;GO:0045111;GO:0005829;GO:0005737;GO:0030054;GO:0031424;GO:0045296;GO:0070062;GO:0030674;GO:0030216;GO:0070268;GO:0030057;GO:0018149	-	-
ENSG00000165410	9.94225	30.4313	-1.61391	3.77432e-08	6.48427e-06	down	CFL2	cofilin 2 [Source:HGNC Symbol;Acc:HGNC:1875]	GO:0046716;GO:0045214;GO:0030043;GO:0030042;GO:0007519;GO:0007015;GO:0051015;GO:0005515;GO:0015629;GO:0003779;GO:0005622;GO:0005737;GO:0005634;GO:0005615;GO:0005856;GO:0070062;GO:0031674;GO:0016363;GO:0030018;GO:0030836	K05765-ko04810 Regulation of actin cytoskeleton;ko04666 Fc gamma R-mediated phagocytosis;ko04360 Axon guidance;ko05133 Pertussis	KOG1735-Actin depolymerizing factor[Z]
ENSG00000101974	5.98955	11.1391	-0.895117	5.41743e-08	9.09561e-06	down	ATP11C	ATPase phospholipid transporting 11C [Source:HGNC Symbol;Acc:HGNC:13554]	GO:0046872;GO:0016787;GO:0000287;GO:0005524;GO:0000166;GO:0016021;GO:0016020;GO:0004012;GO:0015914;GO:0045332;GO:0045579;GO:0002329;GO:0005886;GO:0005765;GO:0005789;GO:0005783;GO:0006810;GO:0006869;GO:0005515;GO:0034220;GO:0055037	-	KOG0206-P-type ATPase[R]
ENSG00000104332	11.3972	21.2202	-0.896761	5.42666e-08	9.09561e-06	down	SFRP1	secreted frizzled related protein 1 [Source:HGNC Symbol;Acc:HGNC:10776]	GO:0005615;GO:2001238;GO:2000041;GO:1904956;GO:0090246;GO:0090244;GO:0090179;GO:0090175;GO:0090090;GO:0071542;GO:0071481;GO:0071391;GO:0060687;GO:0060527;GO:0060346;GO:0060071;GO:0048546;GO:0046546;GO:0045671;GO:0045668;GO:0045578;GO:0044345;GO:0043508;GO:0042493;GO:0035019;GO:0033689;GO:0030514;GO:0030279;GO:0030178;GO:0030097;GO:0021915;GO:0014034;GO:0010975;GO:0010629;GO:0009952;GO:0008585;GO:…	K02166-ko04310 Wnt signaling pathway	KOG3577-Smoothened and related G-protein-coupled receptors[T]
ENSG00000132294	24.9124	46.8689	-0.911767	6.49051e-08	1.07477e-05	down	EFR3A	EFR3 homolog A [Source:HGNC Symbol;Acc:HGNC:28970]	GO:0005886;GO:0005622;GO:0005829;GO:0016020;GO:0005737;GO:0070062;GO:0090002;GO:0046854	-	KOG1877-Putative transmembrane protein cmp44E[R]
ENSG00000061794	36.3244	66.2408	-0.866783	6.88338e-08	1.12625e-05	down	MRPS35	mitochondrial ribosomal protein S35 [Source:HGNC Symbol;Acc:HGNC:16635]	GO:0005739;GO:0005840;GO:0030529;GO:0003723;GO:0003735;GO:0005763;GO:0005743;GO:0070125;GO:0070126;GO:0042769	-	KOG3933-Mitochondrial ribosomal protein S28[J]
ENSG00000277971	7.46665	0.512074	3.86604	7.68779e-08	1.24307e-05	up	AC007731.5	-	GO:0051301;GO:0016567;GO:0031463	-	-
ENSG00000138768	27.4934	53.8084	-0.968746	8.09505e-08	1.2937e-05	down	USO1	USO1 vesicle transport factor [Source:HGNC Symbol;Acc:HGNC:30904]	GO:0005515;GO:0005829;GO:0001650;GO:0005794;GO:0016020;GO:0015031;GO:0006886;GO:0008565;GO:0005737;GO:0006810;GO:0003723;GO:0000139;GO:0048280;GO:0005783;GO:0016192;GO:0045296;GO:0006888;GO:0012507;GO:0030133;GO:0048208;GO:0045056;GO:0048211;GO:0061025;GO:0005795;GO:0048471;GO:0007030	-	-
ENSG00000275066	6.95495	12.4016	-0.834417	8.25535e-08	1.30416e-05	down	SYNRG	synergin gamma [Source:HGNC Symbol;Acc:HGNC:557]	GO:0005515;GO:0005794;GO:0015031;GO:0016020;GO:0005737;GO:0006810;GO:0006897;GO:0006886;GO:0030121	-	-
ENSG00000112335	70.2042	126.777	-0.85267	9.83575e-08	1.53617e-05	down	SNX3	sorting nexin 3 [Source:HGNC Symbol;Acc:HGNC:11174]	GO:0005515;GO:0005829;GO:0015031;GO:0006810;GO:0035091;GO:0031901;GO:0031410;GO:0008289;GO:0005768;GO:0070062;GO:0010314;GO:0032266;GO:0080025;GO:0010008;GO:0016579;GO:0005769;GO:0019903;GO:0030136;GO:0051224;GO:0005737;GO:0046597;GO:0016055;GO:0010324;GO:0042177;GO:0010976;GO:0032009;GO:0030904;GO:0070273;GO:0009617;GO:0022615;GO:0030111;GO:0050765;GO:0070676;GO:2000642;GO:0019898;GO:0045335	K17918-ko04144 Endocytosis	KOG2527-Sorting nexin SNX11[U]
ENSG00000165898	7.49407	15.4413	-1.04298	1.02454e-07	1.58216e-05	down	ISCA2	iron-sulfur cluster assembly 2 [Source:HGNC Symbol;Acc:HGNC:19857]	GO:0005739;GO:0005515;GO:0005198;GO:0046872;GO:0051536;GO:0097428;GO:0005759;GO:0044281;GO:0005506;GO:0016226;GO:0051537;GO:0051539;GO:0051604	-	KOG1119-Mitochondrial Fe-S cluster biosynthesis protein ISA2 (contains a HesB-like domain)[CU]
ENSG00000071967	8.76993	3.78715	1.21145	1.15938e-07	1.77051e-05	up	CYBRD1	cytochrome b reductase 1 [Source:HGNC Symbol;Acc:HGNC:20797]	GO:0005515;GO:0055114;GO:0016491;GO:0046872;GO:0016021;GO:0016020;GO:0005886;GO:0070062;GO:0000293;GO:0010039;GO:0031526;GO:0005765;GO:0006879;GO:0016722	K08370-ko04978 Mineral absorption	KOG1619-Cytochrome b[C]
ENSG00000151881	16.0706	9.05008	0.828423	1.20037e-07	1.81295e-05	up	TMEM267	transmembrane protein 267 [Source:HGNC Symbol;Acc:HGNC:26139]	GO:0016021;GO:0016020	-	-
ENSG00000160014	58.7436	106	-0.851566	1.54291e-07	2.27953e-05	down	CALM3	calmodulin 3 [Source:HGNC Symbol;Acc:HGNC:1449]	GO:0005515;GO:0005509;GO:0016310;GO:0016301	K02183-ko04014 Ras signaling pathway;ko04015 Rap1 signaling pathway;ko04020 Calcium signaling pathway;ko04070 Phosphatidylinositol signaling system;ko04024 cAMP signaling pathway;ko04022 cGMP - PKG signaling pathway;ko04114 Oocyte meiosis;ko04910 Insulin signaling pathway;ko04922 Glucagon signaling pathway;ko04912 GnRH signaling pathway;ko04915 Estrogen signaling pathway;ko04921 Oxytocin signalin…	KOG0027-Calmodulin and related proteins (EF-Hand superfamily)[T]
ENSG00000105983	11.9413	31.9182	-1.41842	1.55927e-07	2.27953e-05	down	LMBR1	limb development membrane protein 1 [Source:HGNC Symbol;Acc:HGNC:13243]	GO:0042733;GO:0016021;GO:0016020	-	KOG3722-Lipocalin-interacting membrane receptor (LIMR)[V]
ENSG00000138796	34.2166	62.035	-0.858387	1.56789e-07	2.27953e-05	down	HADH	hydroxyacyl-CoA dehydrogenase [Source:HGNC Symbol;Acc:HGNC:4799]	GO:0070403;GO:0005739;GO:0055114;GO:0016491;GO:0005654;GO:0003857;GO:0006631;GO:0006629;GO:0005759;GO:0005737;GO:0006635;GO:0005743;GO:0046676;GO:0042493;GO:0032868;GO:0014823;GO:0009725	K00022-ko01212 Fatty acid metabolism;ko00650 Butanoate metabolism;ko00062 Fatty acid elongation;ko00071 Fatty acid degradation;ko00280 Valine, leucine and isoleucine degradation;ko00310 Lysine degradation;ko00380 Tryptophan metabolism;ko00281 Geraniol degradation;ko00930 Caprolactam degradation	-
ENSG00000151239	60.4786	110.272	-0.866566	1.57563e-07	2.27953e-05	down	TWF1	twinfilin actin binding protein 1 [Source:HGNC Symbol;Acc:HGNC:9620]	GO:0003779;GO:0005622;GO:0005829;GO:0005737;GO:0005856;GO:0005925;GO:0045296;GO:0030837;GO:0048471;GO:0015629;GO:0005911;GO:0005524;GO:0003785;GO:0032587;GO:0030175;GO:0030016;GO:0005546;GO:0042989;GO:0043538;GO:0051016;GO:0010613;GO:0032403	-	KOG1747-Protein tyrosine kinase 9/actin monomer-binding protein[W]
ENSG00000122863	31.0385	18.2908	0.76294	1.99347e-07	2.85398e-05	up	CHST3	carbohydrate sulfotransferase 3 [Source:HGNC Symbol;Acc:HGNC:1971]	GO:0005975;GO:0005794;GO:0016740;GO:0016021;GO:0016020;GO:0000139;GO:0008146;GO:0030206;GO:0001517;GO:0006790;GO:0008459	K01020-ko00532 Glycosaminoglycan biosynthesis - chondroitin sulfate / dermatan sulfate	-
ENSG00000171310	8.39135	3.7176	1.17453	2.32647e-07	3.2964e-05	up	CHST11	carbohydrate sulfotransferase 11 [Source:HGNC Symbol;Acc:HGNC:17422]	GO:0005794;GO:0016740;GO:0016021;GO:0000139;GO:0008146;GO:0016051;GO:0005975;GO:0016020;GO:0030206;GO:0001537;GO:0047756;GO:0051216;GO:0048703;GO:0048704;GO:0048589;GO:0043066;GO:0042733;GO:0042127;GO:0033037;GO:0036342;GO:0030326;GO:0030512;GO:0030204;GO:0009791;GO:0007585;GO:0002063;GO:0050659	K01017-ko00532 Glycosaminoglycan biosynthesis - chondroitin sulfate / dermatan sulfate	KOG4651-Chondroitin 6-sulfotransferase and related sulfotransferases[MW]
ENSG00000092201	41.1993	63.7081	-0.628857	2.69044e-07	3.77321e-05	down	SUPT16H	SPT16 homolog, facilitates chromatin remodeling subunit [Source:HGNC Symbol;Acc:HGNC:11465]	GO:0005515;GO:0005694;GO:0006355;GO:0006351;GO:0005634;GO:0003723;GO:0006281;GO:0006974;GO:0006260;GO:0005654;GO:0006368;GO:0006366;GO:1901796;GO:0042393;GO:0031491;GO:0032786;GO:0032968;GO:0006337;GO:0034724;GO:0035101	-	KOG1189-Global transcriptional regulator, cell division control protein[E]
ENSG00000175606	9.00432	19.6758	-1.12773	2.83287e-07	3.93282e-05	down	TMEM70	transmembrane protein 70 [Source:HGNC Symbol;Acc:HGNC:26050]	GO:0005739;GO:0005743;GO:0005654;GO:0016021;GO:0016020;GO:0003674;GO:0033615;GO:0032592	-	KOG4478-Uncharacterized membrane protein[S]
ENSG00000203783	37.8136	80.1381	-1.08358	3.2703e-07	4.4947e-05	down	PRR9	proline rich 9 [Source:HGNC Symbol;Acc:HGNC:32057]	GO:0005737;GO:0005198;GO:0018149;GO:0030216;GO:0001533	-	-
ENSG00000186063	23.9891	44.6449	-0.896113	3.59624e-07	4.88964e-05	down	AIDA	axin interactor, dorsalization associated [Source:HGNC Symbol;Acc:HGNC:25761]	GO:0005737;GO:0046329;GO:0043508;GO:0043496;GO:0019904;GO:0005515;GO:0007275;GO:0005575;GO:0016020;GO:0035091;GO:0009953;GO:0048264	-	-
ENSG00000102241	25.518	45.0832	-0.821075	3.62881e-07	4.88964e-05	down	HTATSF1	HIV-1 Tat specific factor 1 [Source:HGNC Symbol;Acc:HGNC:5276]	GO:0005654;GO:0003676;GO:0000398;GO:0006355;GO:0006351;GO:0005634;GO:0003723;GO:0006357;GO:0019079;GO:0005684;GO:0032784;GO:0005686	-	KOG1548-Transcription elongation factor TAT-SF1[K]
ENSG00000115221	9.51329	21.5029	-1.17651	4.52157e-07	6.03345e-05	down	ITGB6	integrin subunit beta 6 [Source:HGNC Symbol;Acc:HGNC:6161]	GO:0034685;GO:0009897;GO:0038044;GO:0033627;GO:0006954;GO:0005178;GO:0007155;GO:0016021;GO:0016020;GO:0030054;GO:0004872;GO:0007160;GO:0007229;GO:0008305;GO:0005925;GO:0005886;GO:0046718;GO:0005515;GO:0070062;GO:0016032;GO:0030198;GO:0001618;GO:0043235	K06589-ko04151 PI3K-Akt signaling pathway;ko04512 ECM-receptor interaction;ko04810 Regulation of actin cytoskeleton;ko04510 Focal adhesion;ko05410 Hypertrophic cardiomyopathy (HCM);ko05412 Arrhythmogenic right ventricular cardiomyopathy (ARVC);ko05414 Dilated cardiomyopathy (DCM)	KOG1226-Integrin beta subunit (N-terminal portion of extracellular region)[TW]
ENSG00000166848	31.4724	55.7542	-0.82499	5.26681e-07	6.96029e-05	down	TERF2IP	TERF2 interacting protein [Source:HGNC Symbol;Acc:HGNC:19246]	GO:0005737;GO:0005635;GO:0005634;GO:0000784;GO:0000781;GO:0051092;GO:0048239;GO:0043123;GO:0010833;GO:0010569;GO:0006355;GO:0019902;GO:0001933;GO:1901224;GO:0016604;GO:0005515;GO:0005694;GO:0006351;GO:0003677;GO:0005654;GO:0005829;GO:0000783;GO:0033138;GO:0042162;GO:0007004;GO:0030870;GO:0070198;GO:1901985;GO:0000228;GO:0032204;GO:0032205;GO:0098505;GO:0000723;GO:0016233;GO:0070187;GO:0031848	-	-
ENSG00000169245	5.22143	0.90598	2.52689	5.89186e-07	7.71217e-05	up	CXCL10	C-X-C motif chemokine ligand 10 [Source:HGNC Symbol;Acc:HGNC:10637]	GO:0009897;GO:0005615;GO:1901740;GO:0051607;GO:0045662;GO:0034605;GO:0032496;GO:0033280;GO:0030335;GO:0016525;GO:0010996;GO:0010332;GO:0009615;GO:0009409;GO:0008284;GO:0006955;GO:0002690;GO:0008009;GO:0045859;GO:0005576;GO:0005515;GO:0007186;GO:0006935;GO:0005125;GO:0006954;GO:0006952;GO:0060326;GO:0008201;GO:0045944;GO:0042127;GO:0007165;GO:0007267;GO:0007166;GO:0005102;GO:0010818;GO:2000406;GO:…	K12671-ko04668 TNF signaling pathway;ko04060 Cytokine-cytokine receptor interaction;ko04620 Toll-like receptor signaling pathway;ko04622 RIG-I-like receptor signaling pathway;ko04623 Cytosolic DNA-sensing pathway;ko04062 Chemokine signaling pathway;ko05164 Influenza A	-
ENSG00000182504	2.14963	5.45	-1.34216	6.06022e-07	7.85771e-05	down	CEP97	centrosomal protein 97 [Source:HGNC Symbol;Acc:HGNC:26244]	GO:1902018;GO:0005515;GO:0005829;GO:0005737;GO:0005815;GO:0005856;GO:0005813;GO:0005516;GO:0030030;GO:0097711;GO:0043234;GO:1901673	-	KOG0531-Protein phosphatase 1, regulatory subunit, and related proteins[T]
ENSG00000171621	21.1481	11.4994	0.878964	6.51141e-07	8.2997e-05	up	SPSB1	splA/ryanodine receptor domain and SOCS box containing 1 [Source:HGNC Symbol;Acc:HGNC:30628]	GO:0005515;GO:0035556;GO:0016567;GO:0005622;GO:0005737;GO:0005829;GO:0000209;GO:0004842;GO:0043687	-	KOG3953-SOCS box protein SSB-1, contains SPRY domain[R]
ENSG00000172493	26.9499	17.8164	0.597075	6.52189e-07	8.2997e-05	up	AFF1	AF4/FMR2 family member 1 [Source:HGNC Symbol;Acc:HGNC:7135]	GO:0005515;GO:0005634;GO:0006355;GO:0003700;GO:0008023	K15184-ko05202 Transcriptional misregulation in cancers	-
ENSG00000003056	46.5185	70.9321	-0.608634	8.32726e-07	0.000105	down	M6PR	mannose-6-phosphate receptor, cation dependent [Source:HGNC Symbol;Acc:HGNC:6752]	GO:0016021;GO:0005537;GO:0015578;GO:0015761;GO:0000323;GO:0005770;GO:0033299;GO:0005765;GO:0016020;GO:0006810;GO:0048471;GO:0007165;GO:0005764;GO:0005886;GO:0061024;GO:0005887;GO:0032588;GO:0005515;GO:0030133;GO:0004888;GO:0030665;GO:0030904;GO:0006898;GO:0005768;GO:0008333;GO:1905394	K10089-ko04145 Phagosome;ko04142 Lysosome	-
ENSG00000124145	297.821	186.692	0.673785	8.62495e-07	0.000107765	up	SDC4	syndecan 4 [Source:HGNC Symbol;Acc:HGNC:10661]	GO:0045121;GO:0043034;GO:0009986;GO:0005925;GO:0060122;GO:0051894;GO:0051496;GO:0045860;GO:0042060;GO:0010762;GO:0001843;GO:0001657;GO:0005080;GO:0001968;GO:0005576;GO:0005515;GO:0016020;GO:0016021;GO:0007165;GO:0050900;GO:0005886;GO:0005887;GO:0070062;GO:0043202;GO:0001523;GO:0006024;GO:0006027;GO:0030203;GO:0005796;GO:1903543;GO:1903553;GO:0070053;GO:0042130	K16338-ko04512 ECM-receptor interaction;ko04514 Cell adhesion molecules (CAMs);ko05205 Proteoglycans in cancer	-
ENSG00000167220	12.5093	23.4793	-0.908389	8.74042e-07	0.000108224	down	HDHD2	haloacid dehalogenase like hydrolase domain containing 2 [Source:HGNC Symbol;Acc:HGNC:25364]	GO:0046872;GO:0008150;GO:0070062;GO:0019899;GO:0016791;GO:0016311	-	KOG3040-Predicted sugar phosphatase (HAD superfamily)[R]
ENSG00000115525	5.25243	12.7233	-1.27641	9.41498e-07	0.000115535	down	ST3GAL5	ST3 beta-galactoside alpha-2,3-sialyltransferase 5 [Source:HGNC Symbol;Acc:HGNC:10872]	GO:0016021;GO:0016020;GO:0030173;GO:0005794;GO:0097503;GO:0006486;GO:0016757;GO:0008373;GO:0016740;GO:0000139;GO:0005887;GO:0005975;GO:0006688;GO:0009311;GO:0001574;GO:0003836;GO:0018279;GO:0004513;GO:0047291	K03370-ko00604 Glycosphingolipid biosynthesis - ganglio series	KOG2692-Sialyltransferase[G]
ENSG00000182378	11.2137	20.0956	-0.841616	1.07339e-06	0.000130555	down	PLCXD1	phosphatidylinositol specific phospholipase C X domain containing 1 [Source:HGNC Symbol;Acc:HGNC:23148]	GO:0006629;GO:0005737;GO:0008081	-	KOG4306-Glycosylphosphatidylinositol-specific phospholipase C[T]
ENSG00000064652	20.33	36.3667	-0.839012	1.08695e-06	0.000131045	down	SNX24	sorting nexin 24 [Source:HGNC Symbol;Acc:HGNC:21533]	GO:0070273;GO:0032266;GO:0010314;GO:0015031;GO:0016020;GO:0006810;GO:0035091;GO:0030659;GO:0031410;GO:0008289	-	-
ENSG00000144815	5.77876	11.8952	-1.04154	1.14752e-06	0.000137144	down	NXPE3	neurexophilin and PC-esterase domain family member 3 [Source:HGNC Symbol;Acc:HGNC:28238]	GO:0005576	-	-
ENSG00000165449	4.92071	2.07538	1.24549	1.31195e-06	0.000154289	up	SLC16A9	solute carrier family 16 member 9 [Source:HGNC Symbol;Acc:HGNC:23520]	GO:0005515;GO:0005886;GO:0015293;GO:0055085;GO:0016021;GO:0016020;GO:0006810;GO:0046415	-	KOG2504-Monocarboxylate transporter[G]
ENSG00000163297	18.1614	34.6442	-0.931736	1.31343e-06	0.000154289	down	ANTXR2	anthrax toxin receptor 2 [Source:HGNC Symbol;Acc:HGNC:21732]	GO:0005576;GO:0005515;GO:0005886;GO:0005789;GO:0005783;GO:0046872;GO:0016021;GO:0016020;GO:0004872;GO:0010008;GO:0009986;GO:0009897;GO:1901998;GO:0022414	-	-
ENSG00000165795	68.7788	108.041	-0.651536	1.36552e-06	0.000159049	down	NDRG2	NDRG family member 2 [Source:HGNC Symbol;Acc:HGNC:14460]	GO:0005515;GO:0005829;GO:0005737;GO:0007275;GO:0016055;GO:0048471;GO:0007399;GO:0030154;GO:0042995;GO:0003674;GO:0030426;GO:0070062;GO:0021762;GO:0005794;GO:0005634;GO:0090361;GO:0070373;GO:0048662;GO:0010574;GO:0001818;GO:0016021;GO:0016020	-	KOG2931-Differentiation-related gene 1 protein (NDR1 protein), related proteins[S]
ENSG00000163694	11.3926	21.5624	-0.92042	1.38176e-06	0.000159587	down	RBM47	RNA binding motif protein 47 [Source:HGNC Symbol;Acc:HGNC:30358]	GO:0005634;GO:0016554;GO:0002244;GO:0003723;GO:0003676	-	KOG0117-Heterogeneous nuclear ribonucleoprotein R (RRM superfamily)[A]
ENSG00000114573	19.5247	36.5623	-0.905054	1.57829e-06	0.000180766	down	ATP6V1A	ATPase H+ transporting V1 subunit A [Source:HGNC Symbol;Acc:HGNC:851]	GO:0043209;GO:0016324;GO:0005902;GO:0005886;GO:0005829;GO:0005739;GO:0006811;GO:0015992;GO:0005765;GO:0016787;GO:0005524;GO:0000166;GO:0006810;GO:0015991;GO:0046961;GO:0033180;GO:0046034;GO:0070062;GO:0034220;GO:0005887;GO:0008286;GO:0016241;GO:0033572;GO:0090383;GO:0016469	K02145-ko00190 Oxidative phosphorylation;ko04150 mTOR signaling pathway;ko04145 Phagosome;ko04966 Collecting duct acid secretion;ko04721 Synaptic vesicle cycle;ko05323 Rheumatoid arthritis;ko05110 Vibrio cholerae infection;ko05120 Epithelial cell signaling in Helicobacter pylori infection	KOG1352-Vacuolar H+-ATPase V1 sector, subunit A[C]
ENSG00000131779	17.8533	34.1495	-0.935679	1.77295e-06	0.000201384	down	PEX11B	peroxisomal biogenesis factor 11 beta [Source:HGNC Symbol;Acc:HGNC:8853]	GO:0005779;GO:0016021;GO:0016020;GO:0016559;GO:0005778;GO:0007165;GO:0005515;GO:0042803;GO:0005777;GO:0070062;GO:0043234;GO:0007031;GO:0051260;GO:0044375	K13352-ko04146 Peroxisome	KOG4186-Peroxisomal biogenesis protein (peroxin)[U]
ENSG00000203785	326.717	568.928	-0.800205	2.00786e-06	0.000224899	down	SPRR2E	small proline rich protein 2E [Source:HGNC Symbol;Acc:HGNC:11265]	GO:0001533;GO:0098773;GO:0018149;GO:0030280;GO:0005737;GO:0005515;GO:0031424;GO:0005829;GO:0008544;GO:0030216;GO:0005198;GO:0070268	-	-
ENSG00000109458	5.94067	12.8285	-1.11065	2.0127e-06	0.000224899	down	GAB1	GRB2 associated binding protein 1 [Source:HGNC Symbol;Acc:HGNC:4066]	GO:0035728;GO:0005515;GO:0036092;GO:0046854;GO:0005829;GO:0046934;GO:0007411;GO:0014066;GO:0048015;GO:0016303;GO:0008283;GO:0005070;GO:0038128;GO:0007173;GO:0008286	K09593-ko04014 Ras signaling pathway;ko04012 ErbB signaling pathway;ko04072 Phospholipase D signaling pathway;ko04722 Neurotrophin signaling pathway;ko05205 Proteoglycans in cancer;ko05211 Renal cell carcinoma;ko05100 Bacterial invasion of epithelial cells;ko01521 EGFR tyrosine kinase inhibitor resistance	-
ENSG00000167315	1.66299	6.43111	-1.95129	2.07344e-06	0.000229817	down	ACAA2	acetyl-CoA acyltransferase 2 [Source:HGNC Symbol;Acc:HGNC:83]	GO:0005743;GO:0005739;GO:0006631;GO:0008152;GO:0006629;GO:0016746;GO:0003824;GO:0016740;GO:0003723;GO:0016747;GO:0005515;GO:0006695;GO:0070062;GO:0005759;GO:1901029;GO:0006635;GO:0071456;GO:0003988;GO:1902109	K07508-ko01212 Fatty acid metabolism;ko00062 Fatty acid elongation;ko00071 Fatty acid degradation;ko00280 Valine, leucine and isoleucine degradation	KOG1391-Acetyl-CoA acetyltransferase[I]
ENSG00000136986	28.6615	49.9001	-0.799931	2.16823e-06	0.000238401	down	DERL1	derlin 1 [Source:HGNC Symbol;Acc:HGNC:28454]	GO:0005783;GO:0005770;GO:0005769;GO:0034620;GO:0048500;GO:0005785;GO:0006508;GO:0004252;GO:0005515;GO:0005789;GO:0015031;GO:0016021;GO:0016020;GO:0006810;GO:0006986;GO:0030433;GO:0030970;GO:0016567;GO:0055085;GO:0004872;GO:0006457;GO:0016032;GO:0030176;GO:0002020;GO:0031625;GO:0042288;GO:0045184;GO:1990381;GO:0032092;GO:0036503;GO:0031398;GO:0030968;GO:0031648;GO:0043657;GO:0051117;GO:0071712;GO:…	K11519-ko04141 Protein processing in endoplasmic reticulum;ko05014 Amyotrophic lateral sclerosis (ALS)	KOG0858-Predicted membrane protein[S]
ENSG00000162777	8.47668	17.4955	-1.04542	2.23692e-06	0.000243056	down	DENND2D	DENN domain containing 2D [Source:HGNC Symbol;Acc:HGNC:26192]	GO:0005515;GO:0043547;GO:0005654;GO:0005829;GO:0005737;GO:0005085;GO:0017112	-	KOG3569-RAS signaling inhibitor ST5[T]
ENSG00000135114	10.2661	4.8844	1.07164	2.24593e-06	0.000243056	up	OASL	2'-5'-oligoadenylate synthetase like [Source:HGNC Symbol;Acc:HGNC:8090]	GO:0003725;GO:0006955;GO:0003677;GO:0005654;GO:0005829;GO:0005524;GO:0016020;GO:0005737;GO:0005634;GO:0003723;GO:0016740;GO:0051607;GO:0002376;GO:0045087;GO:0005730;GO:0009615;GO:0045071;GO:0060333;GO:0060337;GO:0046966	-	KOG0001-Ubiquitin and ubiquitin-like proteins[OR]
ENSG00000069329	47.3846	76.2488	-0.686294	2.2739e-06	0.00024416	down	VPS35	VPS35, retromer complex component [Source:HGNC Symbol;Acc:HGNC:13487]	GO:0048471;GO:0043025;GO:0043005;GO:0030904;GO:0014069;GO:0005768;GO:0005737;GO:1905166;GO:1903828;GO:1903181;GO:1901215;GO:0099639;GO:0090326;GO:0090263;GO:0061357;GO:0050882;GO:0042147;GO:0033365;GO:0032463;GO:0031648;GO:0010629;GO:0010628;GO:0007040;GO:0031748;GO:0005515;GO:0005829;GO:0005765;GO:0015031;GO:0008565;GO:0016020;GO:0006810;GO:0005764;GO:0005886;GO:0070062;GO:0005769;GO:1990126;GO:…	K18468-ko04144 Endocytosis	KOG1107-Membrane coat complex Retromer, subunit VPS35[U]
ENSG00000107554	11.441	19.4743	-0.767356	2.50221e-06	0.000264541	down	DNMBP	dynamin binding protein [Source:HGNC Symbol;Acc:HGNC:30373]	GO:0043547;GO:0035023;GO:0005089;GO:0035556;GO:0005737;GO:0005085;GO:0005515;GO:0005794;GO:0030054;GO:0045202;GO:0005856;GO:0007264;GO:0005795	-	KOG3519-Invasion-inducing protein TIAM1/CDC24 and related RhoGEF GTPases[T]
ENSG00000188559	6.50261	11.4145	-0.811771	2.71654e-06	0.000285008	down	RALGAPA2	Ral GTPase activating protein catalytic alpha subunit 2 [Source:HGNC Symbol;Acc:HGNC:16207]	GO:0005096;GO:0043547;GO:0005886;GO:0005829;GO:0051056;GO:0005737;GO:0005615;GO:0090630;GO:0046982	-	KOG3686-Rap1-GTPase-activating protein (Rap1GAP)[T]
ENSG00000277586	2.1745	6.22973	-1.51849	2.81086e-06	0.000292671	down	NEFL	neurofilament light [Source:HGNC Symbol;Acc:HGNC:7739]	GO:0043209;GO:0043005;GO:0030426;GO:0030424;GO:0005883;GO:0005882;GO:0005737;GO:1903937;GO:1903935;GO:0060052;GO:0051412;GO:0051258;GO:0050885;GO:0050772;GO:0048812;GO:0045110;GO:0045109;GO:0045105;GO:0043524;GO:0043434;GO:0040011;GO:0033693;GO:0031133;GO:0021987;GO:0021766;GO:0021510;GO:0014012;GO:0010033;GO:0009636;GO:0000226;GO:0046982;GO:0043274;GO:0030674;GO:0019904;GO:0005200;GO:0005515;GO:…	K04572-ko05014 Amyotrophic lateral sclerosis (ALS)	-
ENSG00000164171	22.6102	49.9559	-1.14368	2.93154e-06	0.000302941	down	ITGA2	integrin subunit alpha 2 [Source:HGNC Symbol;Acc:HGNC:6137]	GO:0048471;GO:0045178;GO:0043679;GO:0042995;GO:0030424;GO:0009986;GO:0009897;GO:0005925;GO:0005886;GO:0005634;GO:0071407;GO:0071392;GO:0071260;GO:0071107;GO:0070365;GO:0060100;GO:0051971;GO:0050966;GO:0050927;GO:0050729;GO:0048661;GO:0048041;GO:0045987;GO:0045785;GO:0045727;GO:0045184;GO:0043589;GO:0043388;GO:0042493;GO:0042060;GO:0033591;GO:0033343;GO:0032967;GO:0031346;GO:0030879;GO:0014911;GO:…	-	-
ENSG00000117899	28.2438	18.1993	0.634052	3.2913e-06	0.000337579	up	MESDC2	mesoderm development candidate 2 [Source:HGNC Symbol;Acc:HGNC:13520]	GO:0005783;GO:0016055;GO:0003674;GO:0005575;GO:0006457;GO:0007498;GO:0005886;GO:0034394;GO:0050750	-	KOG4357-Uncharacterized conserved protein (involved in mesoderm differentiation in humans)[R]
ENSG00000263001	31.4834	50.6403	-0.685695	3.73372e-06	0.00038012	down	GTF2I	general transcription factor IIi [Source:HGNC Symbol;Acc:HGNC:4659]	GO:0005515;GO:0006355;GO:0006351;GO:0003677;GO:0005654;GO:0016020;GO:0005737;GO:0005634;GO:0006357;GO:0000981;GO:0007165;GO:0006366;GO:0003700;GO:0006367;GO:0016525;GO:0043025;GO:0042995;GO:0051481;GO:0014886;GO:0051019	K03121-ko03022 Basal transcription factors;ko04022 cGMP - PKG signaling pathway;ko05168 Herpes simplex infection	-
ENSG00000103148	36.4344	20.5907	0.823313	4.11112e-06	0.000415465	up	NPRL3	NPR3 like, GATOR1 complex subunit [Source:HGNC Symbol;Acc:HGNC:14124]	GO:0043547;GO:0005765;GO:0005096;GO:0003674;GO:0008150;GO:0005575;GO:2000785;GO:0032007;GO:0034198;GO:1990130;GO:0005773;GO:0038202;GO:0060021;GO:0048738;GO:0035909;GO:0003281	K20406-ko04150 mTOR signaling pathway	KOG3830-Uncharacterized conserved protein[S]
[truncated: 712 more rows]

## Sheet: Table S5
Table S5. Metascape result of the downregulated genes upon OVOL1 depletion in DMSO-treated NHEKs.
[truncated: 21 more rows]

## Sheet: Table S6
Table S6. Metascape result of the upregulated genes upon OVOL1 depletion in DMSO-treated NHEKs.
[truncated: 21 more rows]

[truncated: 19 more sheets: Table S7, Table S8, Table S9, Table S10, Table S11, Table S12, Table S13, Table S14, Table S15, Table S16, Table S17, Table S18, Table S19, Table S20, Table S21, Table S22, Table S23, Table S24, Table S25]
